# Supplementary material for: Mouse Chromosome 4 Is Associated with the Baseline and Allergic IgE Phenotypes
Source: G3 (Bethesda). 2017 Jul 10;7(8):2559–64. doi: 10.1534/g3.117.042739 (PMC5555462; doi:10.1534/g3.117.042739)
Supplement: Supplementary file 1 [file 2559File002.xlsx]

## Sheet: Genotype
Marker	AcB61	AcB52	AcB54	AcB62	AcB51	AcB55	AcB58	AcB53	AcB57	AcB65	BcA80	BcA66	BcA81	BcA74	BcA82	BcA68	BcA72	BcA76	BcA84	BcA70	BcA85	BcA69	BcA78	BcA75	BcA86	BcA87	BcA67	BcA73	BcA77	BcA71	BcA79
BG	1	1	1	1	1	1	1	1	1	1	2	2	2	2	2	2	2	2	2	2	2	2	2	2	2	2	2	2	2	2	2
JAX00240590	1	2	1	1	1	1	2	1	1	1	2	1	2	2	1	2	2	2	2	2	2	2	2	2	2	2	1	2	2	2	2
JAX00000274	1	2	1	1	1	1	2	1	1	1	2	1	2	2	1	2	2	2	2	2	2	2	2	2	2	2	1	2	2	2	2
JAX00000276	1	2	1	1	1	1	2	1	1	1	2	1	2	2	1	2	2	2	2	2	2	2	2	2	2	2	2	2	2	2	2
JAX00000285	1	2	1	1	1	1	2	1	1	1	2	1	2	2	1	2	2	2	2	2	2	2	2	2	2	2	2	2	2	2	2
JAX00000304	1	2	1	1	1	1	2	1	1	1	2	1	2	2	2	2	2	2	2	2	2	2	2	2	2	2	2	2	2	2	2
D10MIT44	1	2	1	1	1	1	2	1	1	1	2	1	2	2	2	2	2	2	2	2	2	2	2	2	2	2	2	2	2	2	2
JAX00000976	1	2	1	1	1	1	1	1	1	1	2	1	2	2	2	2	2	2	2	2	2	2	2	2	2	2	2	2	2	2	2
JAX00001388	1	2	1	1	1	1	1	1	1	1	2	1	2	2	2	2	2	2	2	2	2	2	2	2	2	2	2	2	2	2	2
JAX00001389	1	2	1	1	1	1	1	1	1	1	2	2	2	2	2	2	2	2	2	2	2	2	2	2	2	2	2	2	2	2	2
JAX00001418	1	2	1	1	1	1	1	1	1	1	2	2	2	2	2	2	2	2	2	2	2	2	2	2	2	2	2	2	2	2	2
JAX00001422	1	2	1	1	1	1	1	1	1	1	2	2	2	2	2	2	2	2	2	2	2	2	2	2	2	2	1	2	2	2	2
JAX00001478	1	2	1	1	1	1	1	1	1	1	2	2	2	2	2	2	2	2	2	2	2	2	2	2	2	2	1	2	2	2	2
JAX00001500	1	2	1	1	2	1	1	1	1	1	2	2	2	2	2	2	2	2	2	2	2	2	2	2	2	2	1	2	2	2	2
JAX00001679	1	2	1	1	2	1	1	1	1	1	2	2	2	2	2	2	2	2	2	2	2	2	2	2	2	2	1	2	2	2	2
JAX00244885	1	1	1	1	2	1	1	1	1	1	2	2	2	2	2	2	2	2	2	1	2	2	2	2	2	2	1	2	2	2	2
JAX00003283	1	1	1	1	2	1	1	1	1	1	2	2	2	2	2	2	2	2	2	1	2	2	2	2	2	2	1	2	2	2	2
JAX00003284	1	1	1	1	1	1	1	1	1	1	2	2	2	2	2	2	2	2	2	1	2	2	2	2	2	2	1	2	2	2	2
JAX00250952	1	1	1	1	1	1	1	1	1	1	2	2	2	2	2	2	2	2	2	1	2	2	2	2	2	2	1	2	2	2	2
JAX00003975	1	1	1	1	1	1	1	1	1	1	2	2	2	2	2	2	2	2	2	1	2	2	2	2	2	2	1	2	2	1	2
JAX00004198	1	1	1	1	1	1	1	1	1	1	2	2	2	2	2	2	2	2	2	1	2	2	2	2	2	2	1	2	2	1	2
JAX00004456	1	1	2	1	2	2	1	1	1	1	2	2	2	2	2	1	2	2	2	1	2	2	2	2	2	2	1	2	2	1	2
JAX00254697	1	1	2	1	2	2	1	1	1	1	2	2	2	2	2	1	2	2	2	1	2	2	2	2	2	2	1	2	2	1	2
JAX00254698	1	1	2	1	2	2	1	2	1	1	2	2	2	2	2	1	2	2	2	1	2	2	2	2	2	2	1	2	2	1	2
JAX00005250	1	1	2	1	2	2	1	2	1	1	2	2	2	2	2	1	2	2	2	1	2	2	2	2	2	2	1	2	2	1	2
JAX00254891	1	1	2	1	2	2	1	2	1	1	2	2	2	2	2	2	2	2	2	1	2	2	2	2	2	2	1	2	2	1	2
JAX00254894	1	1	2	1	2	2	1	2	1	1	2	2	2	2	2	2	2	2	2	1	2	1	2	2	2	2	1	2	2	1	2
JAX00005653	1	1	2	1	2	2	1	2	1	1	2	2	2	2	2	2	2	2	2	1	2	1	2	2	2	2	1	2	2	1	2
JAX00256387	1	1	2	1	1	2	1	2	1	1	2	2	2	2	2	2	2	2	2	1	2	1	2	2	2	2	2	2	2	1	2
JAX00257265	1	1	2	1	1	2	1	2	1	1	2	2	2	2	2	2	2	2	2	1	2	1	2	2	2	2	2	2	2	1	2
JAX00257699	1	1	1	1	1	2	1	2	1	1	2	2	2	2	2	2	2	2	2	1	2	1	2	2	2	2	2	2	2	1	2
JAX00258092	1	1	1	1	1	2	1	2	1	1	2	2	2	2	2	2	2	2	2	1	2	1	2	2	2	2	2	2	2	1	2
JAX00006283	1	1	1	1	2	2	1	2	1	1	2	2	2	2	2	2	2	2	2	1	2	1	2	2	2	2	2	2	2	1	2
JAX00006310	1	1	1	1	2	2	1	2	1	1	2	2	2	2	2	2	2	2	2	1	2	1	2	2	2	2	2	2	2	1	2
JAX00006312	1	1	1	1	2	2	1	2	1	1	2	2	2	2	2	2	2	2	2	1	2	2	2	2	2	2	2	2	2	1	2
JAX00258666	1	1	1	1	2	2	1	2	1	1	2	2	2	2	2	2	2	2	2	1	2	2	2	2	2	2	2	2	2	1	2
JAX00258915	1	1	1	1	1	2	1	2	1	1	2	2	2	2	2	2	2	2	2	1	2	2	2	2	2	2	2	2	2	1	2
JAX00259546	1	1	1	1	1	2	1	2	1	1	2	2	2	2	2	2	2	2	2	1	2	2	2	2	2	2	2	2	2	1	2
JAX00006730	1	1	1	1	1	2	1	1	1	1	2	2	2	2	2	2	2	2	2	2	2	2	2	2	2	2	2	2	2	1	2
D1MIT218	1	1	1	1	1	2	1	1	1	1	2	2	2	2	2	2	2	2	2	2	2	2	2	2	2	2	2	2	2	1	2
D1MIT445	1	1	2	1	1	1	1	1	2	1	2	2	2	2	2	2	1	2	2	2	2	2	2	2	2	2	2	2	2	1	2
JAX00268131	1	1	2	1	1	1	1	1	2	1	2	2	2	2	2	2	1	2	2	2	2	2	2	2	2	2	2	2	2	1	2
JAX00268134	1	1	2	1	1	1	1	1	2	1	2	2	2	2	2	2	1	2	2	2	2	2	2	2	2	2	2	1	2	1	2
JAX00011019	1	1	2	1	1	1	1	1	2	1	2	2	2	2	2	2	1	2	2	2	2	2	2	2	2	2	2	1	2	1	2
JAX00271319	1	2	2	1	1	1	1	1	2	1	2	2	2	2	2	2	1	2	2	2	2	2	2	2	2	2	2	1	2	1	2
JAX00272053	1	2	2	1	1	1	1	1	2	1	2	2	2	2	2	2	1	2	2	2	2	2	2	2	2	2	2	1	2	1	2
JAX00011385	1	2	2	1	1	1	1	1	2	1	2	2	2	2	2	2	1	1	2	2	2	2	2	1	2	2	2	1	2	1	2
JAX00272582	1	2	2	1	1	1	1	1	2	1	2	2	2	2	2	2	1	1	2	2	2	2	2	1	2	2	2	1	2	1	2
JAX00011443	1	2	2	1	1	1	1	1	2	1	2	2	2	2	2	2	1	1	2	2	2	2	2	1	2	2	2	2	2	1	2
JAX00011475	1	2	2	1	1	1	1	1	2	1	2	2	2	2	2	2	1	1	2	2	2	2	2	1	2	2	2	2	2	1	2
JAX00273135	1	2	1	1	1	1	1	1	2	1	2	2	2	2	2	2	1	1	2	2	2	2	2	1	2	2	2	2	2	1	2
JAX00188915	1	2	1	1	1	1	1	1	2	1	2	2	2	2	2	2	1	1	2	2	2	2	2	1	2	2	2	2	2	1	2
JAX00273744	1	2	1	1	1	1	1	1	2	1	2	2	2	2	2	2	1	1	2	1	2	2	2	1	2	2	2	2	2	1	2
D1MIT452	1	2	1	1	1	1	1	1	2	1	2	2	2	2	2	2	1	1	2	1	2	2	2	1	2	2	2	2	2	1	2
D1MIT15	1	2	1	1	1	1	1	1	2	1	2	2	2	2	2	2	1	2	2	1	2	2	2	2	2	2	2	2	1	1	2
JAX00012531	1	2	1	1	1	1	1	1	2	1	2	2	2	2	2	2	1	2	2	1	2	2	2	2	2	2	2	2	1	1	2
JAX00188924	1	1	1	1	1	1	1	1	2	1	2	2	2	2	2	2	1	2	2	1	2	2	2	2	2	2	2	2	1	2	2
D1MIT113	1	1	1	1	1	1	1	1	2	1	2	2	2	2	2	2	1	2	2	1	2	2	2	2	2	2	2	2	1	2	2
D1MIT356	1	1	1	1	1	1	1	1	2	1	2	2	2	2	2	2	1	2	2	1	2	2	2	2	2	2	2	2	1	2	2
JAX00012945	1	1	1	1	1	1	1	1	2	1	2	2	2	2	2	2	1	2	2	1	2	2	2	2	2	2	2	2	1	2	2
JAX00012949	1	1	1	1	1	1	1	1	2	1	2	2	2	2	2	2	1	2	2	1	2	2	1	2	2	2	2	2	1	2	2
JAX00278077	1	1	1	1	1	1	1	1	2	1	2	2	2	2	2	2	1	2	2	1	2	2	1	2	2	2	2	2	1	2	2
JAX00013192	1	1	1	1	1	1	1	1	2	1	2	2	2	2	2	2	1	2	2	1	2	2	1	1	2	2	2	2	1	2	2
JAX00278214	1	1	1	1	1	1	1	1	2	1	2	2	2	2	2	2	1	2	2	1	2	2	1	1	2	2	2	2	1	2	2
JAX00278220	1	1	1	1	1	1	2	1	2	1	2	2	2	2	2	2	1	2	2	1	2	2	1	1	2	2	2	2	1	2	2
D1MIT151	1	1	1	1	1	1	2	1	2	1	2	2	2	2	2	2	1	2	2	1	2	2	1	1	2	2	2	2	1	2	2
D1MIT360	1	1	1	1	1	1	2	1	2	1	2	2	2	2	2	2	1	2	2	1	2	2	1	1	2	2	2	2	1	2	2
JAX00278700	1	1	1	1	1	1	2	1	2	1	2	2	2	2	2	2	1	2	2	1	2	2	1	1	2	2	2	2	1	2	2
JAX00013393	1	1	2	1	1	1	2	1	2	1	2	2	2	2	2	2	1	2	2	1	2	2	1	1	2	2	2	2	1	2	2
JAX00188946	1	1	2	1	1	1	2	1	2	1	2	2	2	2	2	2	1	2	2	1	2	2	1	1	2	2	2	2	1	2	2
rs6157620	1	1	2	1	1	1	2	1	2	1	2	2	2	2	2	2	2	1	2	2	2	2	1	1	2	2	2	2	1	2	2
D1MIT291	1	1	2	1	1	1	2	1	2	1	2	2	2	2	2	2	2	1	2	2	2	2	1	1	2	2	2	2	1	2	2
JAX00013525	1	1	2	1	1	1	2	1	2	1	2	2	2	2	2	2	2	1	2	1	2	2	1	1	2	2	2	2	1	2	2
JAX00188955	1	1	2	1	1	1	2	1	2	1	2	2	2	2	2	2	2	1	2	1	2	2	1	1	2	2	2	2	1	2	2
JAX00013687	1	1	1	1	1	1	2	1	2	1	2	2	2	2	2	2	2	1	2	1	2	2	1	1	2	2	2	2	1	2	2
JAX00013692	1	1	1	1	1	1	2	1	2	1	2	2	2	2	2	2	2	1	2	1	2	2	1	1	2	2	2	2	1	2	2
JAX00013693	1	1	1	1	1	1	1	1	2	1	2	2	2	2	2	2	2	1	2	1	2	2	1	1	2	2	2	2	1	2	2
JAX00013711	1	1	1	1	1	1	1	1	2	1	2	2	2	2	2	2	2	1	2	1	2	2	1	1	2	2	2	2	1	2	2
JAX00013713	1	1	1	1	1	1	1	1	2	1	2	2	2	2	2	2	1	1	2	1	2	2	1	1	2	2	2	2	1	2	2
JAX00013725	1	1	1	1	1	1	1	1	2	1	2	2	2	2	2	2	1	1	2	1	2	2	1	1	2	2	2	2	1	2	2
JAX00279616	1	1	1	1	1	1	1	1	2	1	2	2	2	2	2	2	1	1	2	1	2	2	1	1	2	2	2	2	1	2	1
JAX00188957	1	1	1	1	1	1	1	1	2	1	2	2	2	2	2	2	1	1	2	1	2	2	1	1	2	2	2	2	1	2	1
JAX00279656	1	1	1	1	1	1	1	1	2	1	2	2	2	2	2	2	1	1	2	1	2	2	1	1	2	2	1	2	1	2	1
JAX00280599	1	1	1	1	1	1	1	1	2	1	2	2	2	2	2	2	1	1	2	1	2	2	1	1	2	2	1	2	1	2	1
JAX00014076	1	1	1	1	1	1	1	1	2	1	2	2	2	2	2	2	1	1	2	1	2	2	1	1	2	2	1	2	1	2	2
JAX00014077	1	1	1	1	1	1	1	1	1	1	2	2	2	2	2	2	1	1	2	1	2	2	1	1	2	2	1	2	1	2	2
JAX00014175	1	1	1	1	1	1	1	1	1	1	2	2	2	2	2	2	1	1	2	1	2	2	1	1	2	2	1	2	1	2	2
JAX00014179	1	1	1	1	1	1	1	1	1	1	2	2	2	2	2	2	1	1	2	1	2	2	1	1	2	2	1	2	1	2	2
JAX00014318	1	1	1	1	1	1	1	1	1	1	2	2	2	2	2	2	1	1	2	1	2	2	1	1	2	2	1	2	1	2	2
JAX00482039	1	1	1	1	1	2	1	1	1	1	1	2	2	2	2	2	2	2	1	1	2	2	2	2	1	2	2	2	2	2	2
JAX00090716	1	1	1	1	1	2	1	1	1	1	1	2	2	2	2	2	2	2	1	1	2	2	2	2	1	2	2	2	2	2	2
JAX00090800	1	1	1	1	1	2	1	1	1	1	1	2	2	2	2	2	2	2	1	1	2	2	2	2	2	2	2	2	2	2	2
JAX00090926	1	1	1	1	1	2	1	1	1	1	1	2	2	2	2	2	1	2	1	1	2	2	2	2	2	2	2	2	2	2	2
JAX00482902	1	1	1	1	1	2	1	1	1	1	1	2	2	2	2	2	1	2	1	1	2	2	2	2	2	2	2	2	2	2	2
JAX00091069	1	1	1	1	1	1	1	1	1	1	1	2	2	2	2	2	1	2	1	1	2	2	2	2	2	2	2	2	2	2	2
D2MIT359	1	1	1	1	1	1	1	1	1	1	1	2	2	2	2	2	1	2	1	1	2	2	2	2	2	2	2	2	2	2	2
D2MIT416	1	1	1	1	1	1	1	1	1	1	2	2	2	2	2	2	1	2	2	1	2	1	2	2	2	2	2	2	2	2	2
JAX00092400	1	1	1	1	1	1	1	1	1	1	2	2	2	2	2	2	1	2	2	1	2	1	2	2	2	2	2	2	2	2	2
D2MIT295	1	1	1	1	1	1	1	1	1	1	2	2	2	2	2	2	1	1	2	2	2	1	2	2	2	2	2	2	2	2	2
JAX00092596	1	1	1	1	1	1	1	1	1	1	2	2	2	2	2	2	1	1	2	2	2	1	2	2	2	2	2	2	2	2	2
JAX00092635	1	1	1	1	1	1	1	1	1	1	2	2	2	2	2	2	1	1	2	1	2	1	2	2	2	2	2	2	2	2	2
JAX00092684	1	1	1	1	1	1	1	1	1	1	2	2	2	2	2	2	1	1	2	1	2	1	2	2	2	2	2	2	2	2	2
JAX00092690	1	1	1	1	1	1	1	1	1	1	2	2	2	2	2	2	1	1	2	1	2	1	2	2	2	2	2	1	2	2	2
D2MIT367	1	1	1	1	1	1	1	1	1	1	2	2	2	2	2	2	1	1	2	1	2	1	2	2	2	2	2	1	2	2	2
D2MIT370	1	1	1	1	1	2	1	1	1	1	2	2	2	2	2	2	1	1	2	1	2	2	2	2	2	2	2	1	2	2	2
JAX00093485	1	1	1	1	1	2	1	1	1	1	2	2	2	2	2	2	1	1	2	1	2	2	2	2	2	2	2	1	2	2	2
JAX00093486	1	1	1	1	1	1	1	1	1	1	2	2	2	2	2	2	1	1	2	1	2	2	2	2	2	2	2	1	2	2	2
JAX00093562	1	1	1	1	1	1	1	1	1	1	2	2	2	2	2	2	1	1	2	1	2	2	2	2	2	2	2	1	2	2	2
JAX00093565	1	1	1	1	1	1	1	1	1	1	2	2	2	2	2	2	1	1	2	2	2	2	2	2	2	2	2	1	2	2	2
JAX00093641	1	1	1	1	1	1	1	1	1	1	2	2	2	2	2	2	1	1	2	2	2	2	2	2	2	2	2	1	2	2	2
JAX00093645	1	1	1	1	1	1	1	1	1	1	2	2	2	2	2	2	1	1	2	2	2	2	2	1	2	2	2	1	2	2	2
JAX00093700	1	1	1	1	1	1	1	1	1	1	2	2	2	2	2	2	1	1	2	2	2	2	2	1	2	2	2	1	2	2	2
JAX00093701	1	1	1	1	1	1	1	1	1	1	2	2	2	2	2	2	1	1	2	2	2	2	2	1	2	1	2	1	2	2	2
D2MIT241	1	1	1	1	1	1	1	1	1	1	2	2	2	2	2	2	1	1	2	2	2	2	2	1	2	1	2	1	2	2	2
D2MIT458	1	1	1	1	1	1	1	1	1	1	2	2	2	2	2	2	1	1	2	2	2	2	2	1	2	1	2	1	2	2	2
D2MIT243	1	1	1	1	1	1	1	1	1	1	2	2	2	2	2	2	1	1	2	2	2	2	2	1	2	1	2	1	2	2	2
rs13476503	1	1	1	1	1	1	1	1	1	1	2	2	2	2	2	2	1	1	2	2	2	2	2	1	2	1	2	1	2	2	2
JAX00094502	1	1	1	1	1	1	1	1	1	1	2	2	2	2	2	2	1	1	2	2	2	2	2	1	2	1	2	1	2	2	2
JAX00094504	1	1	1	1	1	1	1	1	2	1	2	2	2	2	2	2	1	1	2	2	2	2	2	1	2	1	2	1	2	2	2
JAX00094694	1	1	1	1	1	1	1	1	2	1	2	2	2	2	2	2	1	1	2	2	2	2	2	1	2	1	2	1	2	2	2
JAX00094697	1	1	1	2	1	1	1	1	2	1	2	2	2	2	2	2	1	1	2	2	2	2	2	1	2	1	2	1	2	2	2
rs3672719	1	1	1	2	1	1	1	1	2	1	2	2	2	2	2	2	1	1	2	2	2	2	2	1	2	1	2	1	2	2	2
D2MIT90	1	1	1	2	1	1	1	1	2	1	2	2	2	2	2	2	1	1	2	2	2	2	2	1	2	2	2	1	2	2	2
JAX00492410	1	1	1	2	1	1	1	1	2	1	2	2	2	2	2	2	1	1	2	2	2	2	2	1	2	2	2	1	2	2	2
D2MIT380	1	1	1	2	1	1	1	1	2	1	2	2	2	2	2	2	1	1	2	2	2	2	2	2	2	2	2	1	2	2	2
JAX00095775	1	1	1	2	1	1	1	1	2	1	2	2	2	2	2	2	1	1	2	2	2	2	2	2	2	2	2	1	2	2	2
JAX00095776	1	1	1	2	1	1	1	1	1	1	2	2	2	2	2	2	1	1	2	2	2	2	2	2	2	2	2	1	2	2	2
rs13476580	1	1	1	2	1	1	1	1	1	1	2	2	2	2	2	2	1	1	2	2	2	2	2	2	2	2	2	1	2	2	2
gnf02.076.311	1	1	1	2	1	1	1	1	1	1	2	2	2	2	2	2	1	1	2	2	2	2	2	2	2	2	2	1	2	2	2
JAX00096420	1	1	1	2	1	1	1	1	1	1	2	2	2	2	2	2	1	1	2	2	2	2	2	2	2	2	2	1	2	2	2
JAX00096427	1	1	1	1	1	1	1	1	1	1	2	2	2	2	2	2	1	1	2	2	2	2	2	2	2	2	2	1	2	2	2
JAX00097186	1	1	1	1	1	1	1	1	1	1	2	2	2	2	2	2	1	1	2	2	2	2	2	2	2	2	2	1	2	2	2
JAX00097188	1	1	1	1	1	1	1	1	1	2	2	2	2	2	2	2	1	1	2	2	2	2	2	2	2	2	2	1	2	2	2
JAX00496363	1	1	1	1	1	1	1	1	1	2	2	2	2	2	2	2	1	1	2	2	2	2	2	2	2	2	2	1	2	2	2
JAX00496394	1	1	1	1	1	1	1	1	1	2	2	2	2	2	2	2	1	1	2	1	2	2	2	2	2	2	2	1	2	2	2
JAX00097698	1	1	1	1	1	1	1	1	1	2	2	2	2	2	2	2	1	1	2	1	2	2	2	2	2	2	2	1	2	2	2
JAX00497464	1	1	1	2	1	1	1	1	1	2	2	2	2	2	2	2	1	1	2	1	2	2	2	2	2	2	2	1	2	2	2
JAX00498550	1	1	1	2	1	1	1	1	1	2	2	2	2	2	2	2	1	1	2	1	2	2	2	2	2	2	2	1	2	2	2
JAX00098138	1	1	1	2	1	1	1	1	1	1	2	2	2	2	2	2	1	1	2	1	2	2	2	2	2	2	2	1	2	2	2
JAX00189035	1	1	1	2	1	1	1	1	1	1	2	2	2	2	2	2	1	1	2	1	2	2	2	2	2	2	2	1	2	2	2
JAX00098276	1	1	1	1	1	1	1	1	1	1	2	2	2	2	2	2	1	1	2	1	2	2	2	2	2	2	2	1	2	2	2
JAX00499113	1	1	1	1	1	1	1	1	1	1	2	2	2	2	2	2	1	1	2	1	2	2	2	2	2	2	2	1	2	2	2
JAX00499126	1	1	1	1	1	1	1	1	1	1	2	2	2	2	1	2	1	1	2	1	2	2	2	2	2	2	2	1	2	2	2
JAX00499128	1	1	1	1	1	1	1	1	1	1	2	2	2	2	2	2	1	1	2	1	2	2	2	2	2	2	2	1	2	2	2
JAX00098418	1	1	1	1	1	1	1	1	1	1	2	2	2	2	2	2	1	1	2	1	2	2	2	2	2	2	2	1	2	2	2
JAX00098419	1	1	1	1	1	1	1	1	2	1	2	2	2	2	2	2	1	1	2	1	2	2	2	2	2	2	2	1	2	2	2
JAX00098730	1	1	1	1	1	1	1	1	2	1	2	2	2	2	2	2	1	1	2	1	2	2	2	2	2	2	2	1	2	2	2
JAX00098731	1	1	1	1	1	1	1	1	1	1	2	2	2	2	2	2	1	1	2	1	2	2	2	2	2	2	2	1	2	2	2
JAX00098744	1	1	1	2	1	1	1	1	1	1	2	2	2	2	2	2	1	1	2	1	2	2	2	2	2	2	2	1	2	2	2
JAX00099214	1	1	1	2	1	1	1	1	1	1	2	2	2	2	2	2	1	1	2	1	2	2	2	2	2	2	2	1	2	2	2
JAX00099215	1	1	1	1	1	1	1	1	1	1	2	2	2	2	2	2	1	1	2	1	2	2	2	2	2	2	2	1	2	2	2
D2MIT164	1	1	1	1	1	1	1	1	1	1	2	2	2	2	2	2	1	1	2	1	2	2	2	2	2	2	2	1	2	2	2
D2MIT401	1	1	1	1	1	1	1	1	1	1	2	2	2	2	1	2	2	1	2	2	2	2	1	2	2	2	2	2	2	2	2
D2MIT280	1	1	1	1	1	1	1	1	1	1	2	2	2	2	1	2	2	1	2	2	2	2	1	2	2	2	2	2	2	2	2
D2MIT340	1	1	1	1	1	1	1	1	1	1	2	2	2	2	1	2	2	1	2	2	2	2	1	2	2	2	2	2	2	2	2
D2MIT286	1	1	1	1	1	1	1	1	1	1	2	2	2	2	1	2	2	1	2	2	2	2	1	2	2	2	2	2	2	2	2
D2MIT310	1	1	1	1	2	1	1	1	1	1	2	2	2	2	1	2	2	1	2	2	2	2	1	2	2	2	2	2	2	2	2
JAX00102693	1	1	1	1	2	1	1	1	1	1	2	2	2	2	1	2	2	1	2	2	2	2	1	2	2	2	2	2	2	2	2
JAX00102698	1	1	1	1	2	1	2	1	1	1	2	2	2	2	1	2	2	1	2	2	2	2	1	2	2	2	2	2	2	2	2
JAX00102928	1	1	1	1	2	1	2	1	1	1	2	2	2	2	1	2	2	1	2	2	2	2	1	2	2	2	2	2	2	2	2
JAX00511057	1	1	1	1	2	1	1	1	1	1	2	2	2	2	1	2	2	1	2	2	2	2	1	2	2	2	2	2	2	2	2
JAX00102968	1	1	1	1	2	1	1	1	1	1	2	2	2	2	1	2	2	1	2	2	2	2	1	2	2	2	2	2	2	2	2
JAX00102969	1	1	1	1	2	1	2	1	1	1	2	2	2	2	1	2	2	1	2	2	2	2	1	2	2	2	2	2	2	2	2
D2MIT500	1	1	1	1	2	1	2	1	1	1	2	2	2	2	1	2	2	1	2	2	2	2	1	2	2	2	2	2	2	2	2
D2MIT113	1	1	1	1	2	1	2	1	1	1	2	2	2	2	1	2	2	1	2	2	2	2	1	2	2	2	2	2	2	2	2
JAX00512312	1	1	1	1	2	1	2	1	1	1	2	2	2	2	1	2	2	1	2	2	2	2	1	2	2	2	2	2	2	2	2
JAX00103383	1	1	1	1	2	1	2	1	1	1	2	2	2	2	1	2	2	2	2	2	2	2	1	2	2	2	2	2	2	2	2
JAX00103514	1	1	1	1	2	1	2	1	1	1	2	2	2	2	1	2	2	2	2	2	2	2	1	2	2	2	2	2	2	2	2
JAX00512884	1	1	1	1	2	1	2	1	1	1	2	1	2	2	1	2	2	2	2	2	2	2	2	2	2	2	2	2	2	2	2
JAX00103736	1	1	1	1	2	1	2	1	1	1	2	1	2	2	1	2	2	2	2	2	2	2	2	2	2	2	2	2	2	2	2
rs13476950	1	1	1	1	1	1	2	1	1	1	2	2	2	1	2	2	2	2	2	2	2	2	2	2	2	2	1	1	2	2	2
D3MIT265	1	1	1	1	1	1	2	1	1	1	2	2	2	1	2	2	2	2	2	2	2	2	2	2	2	2	1	1	2	2	2
D3MIT62	1	1	1	1	1	1	2	1	1	1	2	2	2	1	2	2	2	2	1	2	2	2	2	2	2	2	1	1	2	2	2
JAX00105081	1	1	1	1	1	1	2	1	1	1	2	2	2	1	2	2	2	2	1	2	2	2	2	2	2	2	1	1	2	2	2
JAX00189143	1	1	1	1	1	1	2	1	1	1	2	2	2	2	2	2	2	2	1	2	2	2	2	2	2	2	1	1	2	2	2
JAX00105427	1	1	1	1	1	1	2	1	1	1	2	2	2	2	2	2	2	1	1	2	2	2	2	2	2	2	1	1	2	2	2
JAX00105449	1	1	1	1	1	1	2	1	1	1	2	2	2	2	2	2	2	1	1	2	2	2	2	2	2	2	1	1	2	2	2
JAX00105452	1	1	1	1	1	1	2	1	1	1	2	2	2	2	2	2	2	1	1	2	2	1	2	2	2	2	1	1	2	2	2
JAX00105581	1	1	1	1	1	1	2	1	1	1	2	2	2	2	2	2	2	1	1	2	2	1	2	2	2	2	1	1	2	2	2
JAX00105582	1	1	1	1	1	1	2	1	1	1	2	2	2	2	2	2	2	1	1	2	2	1	2	2	2	2	2	1	2	2	2
JAX00518281	1	1	1	1	1	1	2	1	1	1	2	2	2	2	2	2	2	1	1	2	2	1	2	2	2	2	2	1	2	2	2
JAX00105761	1	1	1	1	1	1	2	1	1	1	2	2	2	1	2	2	2	1	1	2	2	1	2	2	2	2	2	1	2	2	2
JAX00518382	1	1	1	1	1	1	2	1	1	1	2	2	2	1	2	2	2	1	1	2	2	1	2	2	2	2	2	1	2	2	2
JAX00105783	1	1	1	1	1	1	2	1	1	1	2	2	2	1	2	2	2	1	1	2	2	1	2	2	2	2	2	1	1	2	2
JAX00105794	1	1	1	1	1	1	2	1	1	1	2	2	2	1	2	2	2	1	1	2	2	1	2	2	2	2	2	1	1	2	2
JAX00518431	1	1	2	1	1	1	2	1	1	1	2	2	2	1	2	2	1	1	1	2	2	1	2	2	2	2	2	1	1	2	2
JAX00519115	1	1	2	1	1	1	2	1	1	1	2	2	2	1	2	2	1	1	1	2	2	1	2	2	2	2	2	1	1	2	2
JAX00519135	1	1	2	1	1	1	2	1	1	1	2	2	2	1	2	2	1	1	1	2	2	1	2	1	2	2	2	1	1	2	2
JAX00106289	1	1	2	1	1	1	2	1	1	1	2	2	2	1	2	2	1	1	1	2	2	1	2	1	2	2	2	1	1	2	2
JAX00519952	1	1	2	1	1	1	1	1	1	1	2	2	2	1	2	2	1	1	1	2	2	1	2	1	2	2	2	1	1	2	2
JAX00520280	1	1	2	1	1	1	1	1	1	1	2	2	2	1	2	2	1	1	1	2	2	1	2	1	2	2	2	1	1	2	2
JAX00106403	1	1	2	1	1	1	1	1	1	1	2	2	2	1	2	2	1	1	1	2	2	1	2	2	2	2	2	1	1	2	2
JAX00520638	1	1	2	1	1	1	1	1	1	1	2	2	2	1	2	2	1	1	1	2	2	1	2	2	2	2	2	1	1	2	2
JAX00520656	1	1	2	1	1	1	1	1	1	1	2	2	2	1	2	2	1	1	1	2	2	1	2	2	2	2	2	1	1	2	2
D3MIT224	1	1	2	1	1	1	1	1	1	1	2	2	2	1	2	2	1	1	1	2	2	1	2	2	2	2	2	1	1	2	2
D3MIT335	1	1	2	1	1	1	1	1	1	1	2	2	2	1	2	2	1	1	1	2	2	1	2	2	2	2	2	1	2	2	2
JAX00107771	1	1	2	1	1	1	1	1	1	1	2	2	2	1	2	2	1	1	1	2	2	1	2	2	2	2	2	1	2	2	2
JAX00107772	1	1	2	1	1	1	1	1	1	1	2	2	2	1	2	2	1	1	1	2	2	1	2	2	2	2	2	1	2	2	2
JAX00524191	1	1	2	1	1	1	1	1	1	1	2	2	2	1	2	2	1	1	1	2	2	1	2	2	2	2	2	1	2	2	2
JAX00524193	1	1	1	1	1	1	1	1	1	1	2	2	2	1	2	2	1	1	1	2	2	1	2	2	2	2	2	1	2	2	2
JAX00524349	1	1	1	1	1	1	1	1	1	1	2	2	2	1	2	2	1	1	1	2	2	1	2	2	2	2	2	1	2	2	2
JAX00107930	1	1	1	1	1	1	1	2	1	1	2	2	2	1	2	2	1	1	1	2	2	1	2	2	2	2	2	1	2	2	2
JAX00108043	1	1	1	1	1	1	1	2	1	1	2	2	2	1	2	2	1	1	1	2	2	1	2	2	2	2	2	1	2	2	2
JAX00189194	1	1	1	1	1	1	1	2	1	1	2	2	2	1	2	2	1	1	2	2	2	1	2	2	2	2	2	1	2	2	2
JAX00108336	1	1	1	1	1	1	1	2	1	1	2	2	2	1	2	2	1	1	2	2	2	1	2	2	2	2	2	1	2	2	2
JAX00108392	1	1	1	1	1	1	1	2	1	1	2	2	2	1	2	2	1	1	2	2	2	1	1	2	2	2	2	1	2	2	2
JAX00108611	1	1	1	1	1	1	1	2	1	1	2	2	2	1	2	2	1	1	2	2	2	1	1	2	2	2	2	1	2	2	2
JAX00108632	1	1	1	1	1	1	1	2	1	1	2	2	2	1	2	2	1	1	2	2	2	2	1	2	2	2	2	1	2	2	2
JAX00526167	1	1	1	1	1	1	1	2	1	1	2	2	2	1	2	2	1	1	2	2	2	2	1	2	2	2	2	1	2	2	2
JAX00108726	1	1	1	1	1	1	1	1	1	1	2	2	2	1	2	2	1	1	2	2	2	2	1	2	2	2	2	2	2	2	2
JAX00526683	1	1	1	1	1	1	1	1	1	1	2	2	2	1	2	2	1	1	2	2	2	2	1	2	2	2	2	2	2	2	2
JAX00108980	1	1	1	1	1	1	1	1	1	1	2	2	2	1	2	2	1	1	2	2	2	2	2	2	2	2	2	2	2	2	2
JAX00527046	1	1	1	1	1	1	1	1	1	1	2	2	2	1	2	2	1	1	2	2	2	2	2	2	2	2	2	2	2	2	2
JAX00527049	1	1	1	1	1	1	1	1	1	1	2	2	2	1	2	2	1	1	2	2	2	2	2	2	2	2	2	2	2	2	2
JAX00527083	1	1	1	1	1	1	1	1	1	1	2	2	2	1	2	2	1	1	2	2	2	2	2	2	2	2	2	2	2	2	2
JAX00527089	1	1	1	1	1	1	1	1	1	1	2	2	2	2	2	2	1	1	2	2	2	2	2	2	2	2	2	2	2	2	2
JAX00527112	1	1	1	1	1	1	1	1	1	1	2	2	2	2	2	2	1	1	2	2	2	2	2	2	2	2	2	2	2	2	2
JAX00527113	1	1	1	1	1	1	1	1	1	1	2	2	2	2	2	2	2	1	2	2	2	2	2	2	2	2	2	2	2	2	2
JAX00529370	1	1	1	1	1	1	1	1	1	1	2	2	2	2	2	2	2	1	2	2	2	2	2	2	2	2	2	2	2	2	2
JAX00110049	1	1	1	1	1	1	1	1	1	1	2	2	2	2	2	2	2	2	2	2	2	2	2	2	2	2	2	2	2	2	2
JAX00110165	1	1	1	1	1	1	1	1	1	1	2	2	2	2	2	2	2	2	2	2	2	2	2	2	2	2	2	2	2	2	2
JAX00110412	1	1	1	1	1	1	1	1	1	2	2	2	2	2	2	2	2	2	2	2	2	2	2	2	2	2	2	2	2	2	2
JAX00110622	1	1	1	1	1	1	1	1	1	2	2	2	2	2	2	2	2	2	2	2	2	2	2	2	2	2	2	2	2	2	2
JAX00110642	1	1	1	1	1	1	1	1	1	2	2	2	2	2	2	2	2	2	2	2	2	2	2	2	2	2	2	1	2	2	2
JAX00110671	1	1	1	1	1	1	1	1	1	2	2	2	2	2	2	2	2	2	2	2	2	2	2	2	2	2	2	1	2	2	2
JAX00530720	1	1	1	1	1	1	1	1	1	2	2	2	2	2	2	2	2	2	2	2	2	2	2	2	2	2	2	1	2	2	2
JAX00110997	1	1	1	1	1	1	1	1	1	2	2	2	2	2	2	2	2	2	2	2	2	2	2	2	2	2	2	1	2	2	2
JAX00111000	1	1	1	1	1	1	1	1	1	2	2	2	2	2	2	2	2	2	2	2	2	2	2	2	2	1	2	1	2	2	2
JAX00111008	1	1	1	1	1	1	1	1	1	2	2	2	2	2	2	2	2	2	2	2	2	2	2	2	2	1	2	1	2	2	2
D3MIT189	1	1	1	1	1	1	2	1	1	2	2	2	2	2	2	2	2	2	2	2	2	2	2	2	2	1	2	1	2	2	2
JAX00111058	1	1	1	1	1	1	2	1	1	2	2	2	2	2	2	2	2	2	2	2	2	2	2	2	2	1	2	1	2	2	2
JAX00111065	1	1	1	1	1	1	2	1	1	2	2	2	2	2	2	2	2	2	2	1	2	2	2	2	2	1	2	1	2	2	2
rs3676545	1	1	1	1	1	1	2	1	1	2	2	2	2	2	2	2	2	2	2	1	2	2	2	2	2	1	2	1	2	2	2
D3MIT106	1	1	1	1	1	1	2	1	1	2	2	2	2	2	2	2	2	2	2	1	2	2	2	2	2	1	2	1	2	2	2
JAX00112073	1	1	1	1	1	1	2	1	1	2	2	2	2	2	2	2	2	2	2	1	2	2	2	2	2	1	2	1	2	2	2
JAX00534690	1	1	1	1	1	1	2	1	1	2	2	2	2	2	2	2	2	2	2	1	2	2	2	2	2	2	2	1	2	2	2
JAX00535835	1	1	1	1	1	1	2	1	1	2	2	2	2	2	2	2	2	2	2	1	2	2	2	2	2	2	2	1	2	2	2
JAX00112585	1	1	1	1	1	1	2	1	1	2	2	2	2	2	2	2	2	2	2	1	2	2	2	2	2	2	2	2	2	2	2
JAX00112652	1	1	1	1	1	1	2	1	1	2	2	2	2	2	2	2	2	2	2	1	2	2	2	2	2	2	2	2	2	2	2
JAX00112654	1	1	1	1	1	1	2	1	1	2	2	2	2	2	2	2	2	2	2	1	2	2	2	2	2	2	2	2	2	2	2
rs13477385	1	1	1	1	1	1	2	1	1	2	2	2	2	2	2	2	2	2	2	1	2	2	2	2	2	2	2	2	2	2	2
rs3671119	1	1	1	1	1	1	1	1	1	2	2	2	2	2	2	2	2	2	2	1	2	2	2	2	2	2	2	2	2	2	2
JAX00112922	1	1	1	1	1	1	1	1	1	2	2	2	2	2	2	2	2	2	2	1	2	2	2	2	2	2	2	2	2	2	2
JAX00112923	1	1	1	1	1	2	1	1	1	2	2	2	2	2	2	2	2	2	2	1	2	2	2	2	2	2	2	2	2	2	2
JAX00113091	1	1	1	1	1	2	1	1	1	2	2	2	2	2	2	2	2	2	2	1	2	2	2	2	2	2	2	2	2	2	2
JAX00113120	1	1	1	1	1	2	1	1	1	1	2	2	2	2	2	2	2	2	2	2	2	2	2	2	2	2	2	2	2	2	2
JAX00113121	1	1	1	1	1	2	1	1	1	1	2	2	2	2	2	2	2	2	2	2	2	2	2	2	2	2	2	2	2	1	2
JAX00113137	1	1	1	1	1	2	1	1	1	1	2	2	2	2	2	2	2	2	2	2	2	2	2	2	2	2	2	2	2	1	2
JAX00189301	1	1	1	1	1	2	1	1	1	1	2	2	2	2	2	2	1	2	2	2	2	2	2	2	2	1	2	2	2	1	2
JAX00113307	1	1	1	1	1	2	1	1	1	1	2	2	2	2	2	2	1	2	2	2	2	2	2	2	2	1	2	2	2	1	2
JAX00538580	1	2	1	1	1	2	1	1	1	1	2	2	2	2	2	2	1	2	2	2	2	2	2	2	2	1	2	2	2	1	2
JAX00113620	1	2	1	1	1	2	1	1	1	1	2	2	2	2	2	2	1	2	2	2	2	2	2	2	2	1	2	2	2	1	2
JAX00113621	1	2	1	1	1	2	1	1	1	1	2	2	2	2	2	2	1	2	2	2	2	2	2	2	2	1	2	2	2	1	2
JAX00113784	1	2	1	1	1	2	1	1	1	1	2	2	2	2	2	2	1	2	2	2	2	2	2	2	2	1	2	2	2	1	2
JAX00113787	1	2	1	1	1	2	1	1	1	1	2	2	2	2	2	2	1	2	2	2	2	2	2	2	2	1	2	1	2	1	2
JAX00539997	1	2	1	1	1	2	1	1	1	1	2	2	2	2	2	2	1	2	2	2	2	2	2	2	2	1	2	1	2	1	2
JAX00114066	1	2	1	1	1	1	1	1	1	1	2	2	2	2	2	2	1	2	2	2	2	2	2	2	2	1	2	1	2	1	2
JAX00114170	1	2	1	1	1	1	1	1	1	1	2	2	2	2	2	2	1	2	2	2	2	2	2	2	2	1	2	1	2	1	2
JAX00114173	1	2	1	1	1	1	1	1	1	1	2	2	2	2	2	2	2	2	2	2	2	2	2	2	2	1	2	1	2	1	2
JAX00114428	1	2	1	1	1	1	1	1	1	1	2	2	2	2	2	2	2	2	2	2	2	2	2	2	2	1	2	1	2	1	2
JAX00114432	1	2	1	1	1	2	1	1	1	1	2	2	2	2	2	2	2	2	2	2	2	2	2	2	2	1	2	1	2	1	2
JAX00543033	1	2	1	1	1	2	1	1	1	1	2	2	2	2	2	2	2	2	2	2	2	2	2	2	2	1	2	1	2	1	2
JAX00115134	1	2	1	1	1	2	1	1	1	1	2	2	2	2	2	2	2	2	2	2	2	1	2	2	2	1	2	1	2	1	2
JAX00115373	1	2	1	1	1	2	1	1	1	1	2	2	2	2	2	2	2	2	2	2	2	1	2	2	2	1	2	1	2	1	2
JAX00115394	1	1	1	2	1	1	1	1	1	2	2	1	2	2	1	2	2	2	2	1	2	2	2	2	2	2	2	2	2	2	2
JAX00544587	1	1	1	2	1	1	1	1	1	2	2	1	2	2	1	2	2	2	2	1	2	2	2	2	2	2	2	2	2	2	2
JAX00544652	1	1	1	2	1	1	1	1	1	2	2	1	2	2	2	2	2	2	2	1	2	2	2	2	2	2	2	2	2	2	2
D4MIT291	1	1	1	2	1	1	1	1	1	2	2	1	2	2	2	2	2	2	2	1	2	2	2	2	2	2	2	2	2	2	2
D4MIT2	1	1	1	2	1	1	1	1	1	2	2	1	2	2	2	2	2	2	2	1	2	2	2	2	2	2	2	2	2	2	2
D4MIT192	1	1	1	2	1	1	1	1	1	2	2	1	2	2	2	2	2	2	2	1	2	2	2	2	2	2	2	2	2	2	2
D4MIT172	1	1	1	2	1	1	1	1	2	2	2	1	2	2	2	2	2	2	1	1	2	2	2	2	2	2	2	2	2	2	2
JAX00117764	1	1	1	2	1	1	1	1	2	2	2	1	2	2	2	2	2	2	1	1	2	2	2	2	2	2	2	2	2	2	2
JAX00548377	1	1	1	2	1	1	1	1	2	2	2	1	2	1	2	2	2	2	1	1	2	2	2	2	2	2	2	2	2	2	2
JAX00117843	1	1	1	2	1	1	1	1	2	2	2	1	2	1	2	2	2	2	1	1	2	2	2	2	2	2	2	2	2	2	2
JAX00117972	1	1	1	2	1	1	1	1	2	2	2	1	2	2	2	2	2	2	1	1	2	2	2	2	2	2	2	2	1	2	2
JAX00118481	1	1	1	2	1	1	1	1	2	2	2	1	2	2	2	2	2	2	1	1	2	2	2	2	2	2	2	2	1	2	2
JAX00118484	1	1	1	2	1	1	1	1	2	2	2	2	2	2	2	2	2	2	1	1	2	2	2	2	2	2	2	2	1	2	2
JAX00118552	1	1	1	2	1	1	1	1	2	2	2	2	2	2	2	2	2	2	1	1	2	2	2	2	2	2	2	2	1	2	2
JAX00118557	1	1	1	2	1	1	2	1	2	2	2	2	2	2	2	2	2	2	1	1	2	2	2	2	2	2	2	2	1	2	2
JAX00118593	1	1	1	2	1	1	2	1	2	2	2	2	2	2	2	2	2	2	1	1	2	2	2	2	2	2	2	2	1	2	2
JAX00118696	1	1	1	2	1	1	2	1	2	2	2	2	2	2	2	2	2	2	1	1	2	2	2	2	2	2	2	2	1	2	1
JAX00551282	1	1	1	2	1	1	2	1	2	2	2	2	2	2	2	2	2	2	1	1	2	2	2	2	2	2	2	2	1	2	1
JAX00551288	1	1	1	2	1	1	2	1	2	2	2	2	2	2	2	1	2	2	1	1	2	2	2	2	2	2	2	2	1	2	1
JAX00119598	1	1	1	2	1	1	2	1	2	2	2	2	2	2	2	1	2	2	1	1	2	2	2	2	2	2	2	2	1	2	1
JAX00119633	1	1	1	2	1	1	2	1	1	2	2	2	2	2	2	1	2	2	1	1	2	2	2	2	2	2	2	2	1	2	1
JAX00552582	1	1	1	2	1	1	2	1	1	2	2	2	2	2	2	1	2	2	1	1	2	2	2	2	2	2	2	2	1	2	1
JAX00119660	1	1	1	2	1	1	2	1	1	1	2	2	2	2	2	1	2	2	1	1	2	2	2	2	2	2	2	2	1	2	1
JAX00552655	1	1	1	2	1	1	2	1	1	1	2	2	2	2	2	1	2	2	1	1	2	2	2	2	2	2	2	2	1	2	1
JAX00552665	1	1	1	2	1	1	2	1	2	1	2	2	2	2	2	1	2	2	1	1	2	2	2	2	2	2	2	2	1	2	1
JAX00189449	1	1	1	2	1	1	2	1	2	1	2	2	2	2	2	1	2	2	1	1	2	2	2	2	2	2	2	2	1	2	1
JAX00119886	1	1	1	2	1	1	1	1	2	1	2	2	2	2	2	1	2	2	1	1	2	2	2	2	2	1	2	2	1	2	1
JAX00553859	1	1	1	2	1	1	1	1	2	1	2	2	2	2	2	1	2	2	1	1	2	2	2	2	2	1	2	2	1	2	1
JAX00553875	1	1	1	2	1	1	1	1	1	1	2	2	2	2	2	1	2	2	2	1	2	2	2	2	2	1	2	2	1	2	1
D4MIT85	1	1	1	2	1	1	1	1	1	1	2	2	2	2	2	1	2	2	2	1	2	2	2	2	2	1	2	2	1	2	1
JAX00120537	1	1	1	2	1	1	1	1	1	1	2	2	1	2	2	1	2	2	2	1	2	2	2	2	2	1	2	2	1	2	1
JAX00189459	1	1	1	2	1	1	1	1	1	1	2	2	1	2	2	1	2	2	2	1	2	2	2	2	2	1	2	2	1	2	1
JAX00120622	1	1	1	2	1	1	1	1	1	1	2	2	1	2	2	1	2	2	2	1	2	2	2	2	2	1	2	2	1	2	2
JAX00121034	1	1	1	2	1	1	1	1	1	1	2	2	1	2	2	1	2	2	2	1	2	2	2	2	2	1	2	2	1	2	2
JAX00121035	1	1	1	2	1	1	1	1	1	1	2	2	1	1	2	1	2	2	2	1	2	2	2	2	2	1	2	2	1	2	2
JAX00555640	1	1	1	1	1	1	1	1	1	1	2	2	1	1	2	1	2	2	2	1	2	2	2	2	2	1	2	2	1	2	2
JAX00121212	1	1	1	1	1	1	1	1	1	1	2	2	1	1	2	1	2	2	2	1	2	2	2	2	2	1	2	2	1	2	2
JAX00121217	1	1	1	1	1	1	1	1	1	1	2	2	1	1	2	1	2	2	2	1	2	2	2	2	2	2	2	2	1	2	2
JAX00121231	1	1	1	1	1	1	1	1	1	1	2	2	1	1	2	1	2	2	2	1	2	2	2	2	2	2	2	2	1	2	2
JAX00121232	1	1	1	1	1	1	1	1	1	1	2	2	1	1	2	1	2	2	2	1	2	2	2	2	2	1	2	2	1	2	2
JAX00556673	1	1	1	1	1	1	1	1	1	1	2	2	1	1	2	1	2	2	2	1	2	2	2	2	2	1	2	2	1	2	2
JAX00556677	1	1	1	1	1	1	1	1	1	1	2	1	2	1	2	1	2	2	2	1	2	2	2	2	2	1	2	2	1	2	2
JAX00556877	1	1	1	1	1	1	1	1	1	1	2	1	2	1	2	1	2	2	2	1	2	2	2	2	2	1	2	2	1	2	2
JAX00556878	1	1	1	2	1	1	1	1	1	1	2	1	2	1	2	1	2	2	2	1	2	2	2	2	2	1	2	2	1	2	2
JAX00122164	1	1	1	2	1	1	1	1	1	1	2	1	2	1	2	1	2	2	2	1	2	2	2	2	2	1	2	2	1	2	2
JAX00189489	1	1	1	2	1	1	1	1	1	1	2	1	2	1	2	1	2	2	2	1	2	1	2	2	2	1	2	2	1	2	2
JAX00122527	1	1	1	2	1	1	1	1	1	1	2	1	2	1	2	1	2	2	2	1	2	1	2	2	2	1	2	2	1	2	2
rs13477873	1	1	1	2	1	1	1	1	1	1	2	1	2	1	2	1	2	2	2	1	2	1	2	2	2	1	2	2	1	2	1
JAX00122540	1	1	1	2	1	1	1	1	1	1	2	1	2	1	2	1	2	2	2	1	2	1	2	2	2	1	2	2	1	2	1
JAX00122541	1	1	1	2	1	1	1	1	1	1	2	1	2	1	2	1	2	2	2	2	2	1	2	2	2	1	2	2	1	2	1
JAX00560644	1	1	1	2	1	1	1	1	1	1	2	1	2	1	2	1	2	2	2	2	2	1	2	2	2	1	2	2	1	2	1
JAX00189501	1	1	1	1	1	1	1	1	1	1	2	1	2	1	2	1	2	2	2	2	2	1	2	2	2	1	2	2	1	2	1
JAX00123005	1	1	1	1	1	1	1	1	1	1	2	1	2	1	2	1	2	2	2	2	2	1	2	2	2	1	2	2	1	2	1
JAX00189503	1	1	1	1	1	1	1	1	1	1	2	1	2	1	2	1	2	2	2	2	2	1	2	2	2	1	2	2	2	2	1
JAX00561758	1	1	1	1	1	1	1	1	1	1	2	1	2	1	2	1	2	2	2	2	2	1	2	2	2	1	2	2	2	2	1
JAX00123115	1	1	1	1	1	1	1	1	1	1	2	1	2	1	2	2	2	2	2	2	2	1	2	2	2	1	2	2	2	2	1
JAX00561830	1	1	1	1	1	1	1	1	1	1	2	1	2	1	2	2	2	2	2	2	2	1	2	2	2	1	2	2	2	2	1
JAX00123145	1	1	1	1	1	1	1	1	1	1	2	1	2	1	2	2	2	2	2	2	2	1	2	2	2	2	2	2	2	2	1
JAX00123462	1	1	1	1	1	1	1	1	1	1	2	1	2	1	2	2	2	2	2	2	2	1	2	2	2	2	2	2	2	2	1
JAX00123464	1	1	1	1	1	1	1	1	1	1	2	1	2	1	2	2	2	2	2	1	2	1	2	2	2	2	2	2	2	2	1
D4MIT278	1	1	1	1	1	1	1	1	1	1	2	1	2	1	2	2	2	2	2	1	2	1	2	2	2	2	2	2	2	2	1
D4MIT124	1	1	1	1	1	1	1	1	1	1	2	1	2	1	2	2	2	2	2	1	2	2	2	2	2	2	2	2	2	2	1
D4MIT338	1	1	1	1	1	1	1	1	1	1	2	1	2	1	2	2	2	2	2	1	2	2	2	2	2	2	2	2	2	2	1
D4MIT336	1	1	1	1	1	1	1	1	1	1	2	1	2	1	2	2	1	2	2	1	2	2	2	2	2	2	2	2	2	2	1
JAX00124509	1	1	1	1	1	1	1	1	1	1	2	1	2	1	2	2	1	2	2	1	2	2	2	2	2	2	2	2	2	2	1
JAX00124558	1	1	1	1	1	1	2	1	1	1	2	1	2	2	2	2	1	2	2	1	2	2	2	2	2	2	2	1	2	2	1
JAX00566297	1	1	1	1	1	1	2	1	1	1	2	1	2	2	2	2	1	2	2	1	2	2	2	2	2	2	2	1	2	2	1
JAX00124583	1	1	1	1	1	1	2	1	1	1	2	1	2	2	2	2	1	2	2	1	2	2	2	2	2	2	2	1	2	2	2
JAX00566363	1	1	1	1	1	1	2	1	1	1	2	1	2	2	2	2	1	2	2	1	2	2	2	2	2	2	2	1	2	2	2
JAX00124727	1	1	1	1	1	2	2	1	1	1	2	1	2	2	2	1	1	2	2	1	2	2	2	2	2	2	2	1	2	2	2
JAX00566984	1	1	1	1	1	2	2	1	1	1	2	1	2	2	2	1	1	2	2	1	2	2	2	2	2	2	2	1	2	2	2
JAX00567002	1	2	1	1	1	2	2	1	1	1	2	1	2	2	2	1	1	2	2	1	2	2	2	2	2	2	2	1	2	2	2
JAX00125077	1	2	1	1	1	2	2	1	1	1	2	1	2	2	2	1	1	2	2	1	2	2	2	2	2	2	2	1	2	2	2
rs13478002	1	2	1	1	1	2	2	1	1	1	2	1	2	2	2	1	1	2	2	2	2	2	2	2	2	2	2	1	2	2	2
D4MIT54	1	2	1	1	1	2	2	1	1	1	2	1	2	2	2	1	1	2	2	2	2	2	2	2	2	2	2	1	2	2	2
D4MIT127	1	2	1	1	2	2	1	1	1	1	2	2	2	2	2	1	1	2	2	2	2	1	2	2	2	1	2	1	2	2	1
D4MIT226	1	2	1	1	2	2	1	1	1	1	2	2	2	2	2	1	1	2	2	2	2	1	2	2	2	1	2	1	2	2	1
D4MIT344	1	1	1	1	2	2	1	1	1	1	2	2	2	2	2	1	1	2	2	2	2	1	2	2	2	1	2	1	2	2	1
JAX00126378	1	1	1	1	2	2	1	1	1	1	2	2	2	2	2	1	1	2	2	2	2	1	2	2	2	1	2	1	2	2	1
JAX00126394	1	1	1	1	2	1	1	1	1	1	2	2	2	2	2	1	1	2	2	2	2	1	2	2	2	1	2	1	2	2	2
JAX00126408	1	1	1	1	2	1	1	1	1	1	2	2	2	2	2	1	1	2	2	2	2	1	2	2	2	1	2	1	2	2	2
JAX00126409	1	1	1	1	1	1	1	1	1	1	2	2	2	2	2	1	1	2	2	2	2	1	2	2	2	1	2	1	2	2	2
rs6279100	1	1	1	1	1	1	1	1	1	1	2	2	2	2	2	1	1	2	2	2	2	1	2	2	2	1	2	1	2	2	2
mCV24244050	1	1	1	1	1	1	1	1	1	1	2	2	2	1	2	1	2	2	2	2	2	1	2	2	2	1	2	2	2	2	2
JAX00572323	1	1	1	1	1	1	1	1	1	1	2	2	1	1	2	2	2	2	2	2	2	2	2	2	2	2	2	2	2	2	2
JAX00189612	1	1	1	1	1	1	1	1	1	1	2	2	1	1	2	2	2	2	2	2	2	2	2	2	2	2	2	2	2	2	2
JAX00127681	1	1	1	1	1	1	1	1	1	1	2	2	2	1	2	2	2	2	2	2	2	2	2	2	2	2	2	2	2	2	2
JAX00127837	1	1	1	1	1	1	1	1	1	1	2	2	2	1	2	2	2	2	2	2	2	2	2	2	2	2	2	2	2	2	2
JAX00576442	1	1	1	1	1	1	1	1	1	1	2	2	2	1	2	2	2	2	2	1	2	2	2	2	2	2	2	2	2	2	2
rs3680434	1	1	1	1	1	1	1	1	1	1	2	2	2	1	2	2	2	2	2	1	2	2	2	2	2	2	2	2	2	2	2
JAX00128429	1	1	1	1	1	1	1	1	1	1	2	2	2	1	2	2	2	2	2	2	2	2	2	2	2	2	2	2	2	2	2
JAX00128713	1	1	1	1	1	1	1	1	1	1	2	2	2	1	2	2	2	2	2	2	2	2	2	2	2	2	2	2	2	2	2
JAX00128717	1	1	1	1	1	1	1	1	1	1	2	2	2	1	2	2	2	2	2	2	1	2	2	2	2	2	2	2	2	2	2
JAX00128786	1	1	1	1	1	1	1	1	1	1	2	2	2	1	2	2	2	2	2	2	1	2	2	2	2	2	2	2	2	2	2
JAX00128790	1	2	1	1	1	1	1	1	1	1	2	2	2	1	2	2	2	2	2	2	1	2	2	2	2	2	2	2	2	2	2
JAX00578782	1	2	1	1	1	1	1	1	1	1	2	2	2	1	2	2	2	2	2	2	1	2	2	2	2	2	2	2	2	2	2
JAX00128800	1	1	1	1	1	1	1	1	1	1	2	2	2	1	2	2	2	2	2	2	1	2	2	2	2	2	2	2	2	2	2
JAX00128871	1	1	1	1	1	1	1	1	1	1	2	2	2	1	2	2	2	2	2	2	1	2	2	2	2	2	2	2	2	2	2
JAX00128873	1	1	1	1	1	1	1	1	1	1	2	2	2	1	2	2	2	2	2	2	1	2	2	2	2	2	2	2	1	2	2
JAX00579176	1	1	1	1	1	1	1	1	1	1	2	2	2	1	2	2	2	2	2	2	1	2	2	2	2	2	2	2	1	2	2
JAX00128894	1	1	1	1	1	1	1	2	1	1	2	2	2	1	2	2	2	2	2	2	1	2	2	2	2	2	2	2	1	2	2
JAX00129802	1	1	1	1	1	1	1	2	1	1	2	2	2	1	2	2	2	2	2	2	1	2	2	2	2	2	2	2	1	2	2
JAX00129806	1	1	1	1	1	1	1	2	1	1	2	2	2	1	2	2	2	2	2	2	2	2	2	2	2	2	2	2	1	2	2
JAX00129895	1	1	1	1	1	1	1	2	1	1	2	2	2	1	2	2	2	2	2	2	2	2	2	2	2	2	2	2	1	2	2
JAX00130042	1	1	1	1	2	1	1	2	1	1	2	2	2	2	2	2	2	2	2	2	2	2	2	2	2	2	2	2	1	1	2
JAX00130125	1	1	1	1	2	1	1	2	1	1	2	2	2	2	2	2	2	2	2	2	2	2	2	2	2	2	2	2	1	1	2
JAX00130128	1	1	1	1	2	1	1	2	1	1	2	2	2	2	2	2	2	2	2	2	1	2	2	2	2	2	2	2	1	1	2
JAX00131182	1	1	1	1	2	1	1	2	1	1	2	2	2	2	2	2	2	2	2	2	1	2	2	2	2	2	2	2	1	1	2
JAX00131526	1	1	1	1	2	1	1	2	1	1	2	2	2	1	2	2	2	2	2	2	1	2	2	2	2	2	2	2	1	1	2
JAX00131607	1	1	1	1	2	1	1	2	1	1	2	2	2	1	2	2	2	2	2	2	1	2	2	2	2	2	2	2	1	1	2
JAX00585774	1	1	1	1	2	1	1	2	1	1	2	2	2	1	2	2	2	2	2	2	1	2	2	2	2	2	2	2	1	1	2
JAX00586370	1	1	1	1	2	1	1	2	1	1	2	2	2	1	2	2	2	2	2	2	1	2	2	2	2	2	2	2	1	1	2
JAX00189678	1	1	1	2	2	1	1	2	1	1	2	2	2	1	2	2	2	2	2	2	1	2	2	2	2	1	2	2	1	1	2
JAX00131822	1	1	1	2	2	1	1	2	1	1	2	2	2	1	2	2	2	2	2	2	1	2	2	2	2	1	2	2	1	1	2
JAX00586506	1	1	1	2	2	1	1	2	1	1	2	2	2	2	2	2	2	2	2	2	1	2	2	2	2	1	2	2	1	1	2
JAX00131833	1	1	1	2	2	1	1	2	1	1	2	2	2	2	2	2	2	2	2	2	1	2	2	2	2	1	2	2	1	1	2
mCV22996021	1	1	1	2	2	1	1	2	1	1	2	2	2	2	2	2	2	2	2	2	1	2	2	2	2	2	2	2	1	1	2
JAX00132349	1	1	1	2	2	1	1	2	1	1	2	2	2	2	2	2	2	2	2	2	1	2	2	2	2	2	2	2	1	1	2
JAX00189689	1	1	1	2	1	1	1	2	1	1	2	2	2	2	2	2	2	2	2	2	2	2	2	2	2	2	2	2	1	1	2
JAX00189697	1	1	1	2	1	1	1	2	1	1	2	2	2	2	2	2	2	2	2	2	2	2	2	2	2	2	2	2	1	1	2
D5MIT312	1	1	1	2	1	1	1	2	1	1	2	2	2	2	2	2	2	2	2	2	2	2	2	2	2	2	2	2	2	1	2
JAX00133957	1	1	1	2	1	1	1	2	1	1	2	2	2	2	2	2	2	2	2	2	2	2	2	2	2	2	2	2	2	1	2
JAX00133958	1	2	1	2	1	1	1	2	1	1	2	2	2	2	2	2	2	2	2	2	2	2	2	2	2	2	2	2	2	1	2
JAX00592583	1	2	1	2	1	1	1	2	1	1	2	2	2	2	2	2	2	2	2	2	2	2	2	2	2	2	2	2	2	1	2
D5MIT366	1	2	1	1	1	1	1	2	1	1	2	2	2	2	2	2	2	2	2	2	2	2	2	2	2	2	2	2	2	1	2
JAX00134606	1	2	1	1	1	1	1	2	1	1	2	2	2	2	2	2	2	2	2	2	2	2	2	2	2	2	2	2	2	1	2
JAX00593353	1	2	1	1	1	1	1	2	1	1	2	2	2	2	2	2	2	2	2	2	2	2	2	2	2	2	2	2	2	2	2
JAX00593935	1	2	1	1	1	1	1	2	1	1	2	2	2	2	2	2	2	2	2	2	2	2	2	2	2	2	2	2	2	2	2
JAX00593937	1	2	1	1	1	1	1	2	1	1	2	2	2	1	2	2	2	2	2	2	2	2	2	2	2	2	2	2	2	2	2
JAX00593939	1	2	1	1	1	1	1	2	1	1	2	2	2	1	2	2	2	2	2	2	2	2	2	2	2	2	2	2	2	2	2
JAX00593940	1	2	1	1	1	1	1	2	1	1	2	2	2	2	2	2	2	2	2	2	2	2	2	2	2	2	2	2	2	2	2
JAX00594024	1	2	1	1	1	1	1	2	1	1	2	2	2	2	2	2	2	2	2	2	2	2	2	2	2	2	2	2	2	2	2
JAX00594027	1	1	1	1	1	1	1	2	1	1	2	2	2	2	2	2	2	2	2	2	2	2	2	2	2	2	2	2	2	2	2
JAX00595123	1	1	1	1	1	1	1	2	1	1	2	2	2	2	2	2	2	2	2	2	2	2	2	2	2	2	2	2	2	2	2
JAX00595125	1	1	1	1	1	1	1	1	1	1	2	2	2	2	2	2	2	2	2	2	2	2	2	2	2	2	2	2	2	2	2
JAX00135189	1	1	1	1	1	1	1	1	1	1	2	2	2	2	2	2	2	2	2	2	2	2	2	2	2	2	2	2	2	2	2
JAX00135190	1	1	1	1	1	1	1	2	1	1	2	2	2	2	2	2	2	2	2	2	2	2	2	2	2	2	2	2	2	2	2
JAX00135304	1	1	1	1	1	1	1	2	1	1	2	2	2	2	2	2	2	2	2	2	2	2	2	2	2	2	2	2	2	2	2
JAX00135307	1	1	1	1	1	1	1	2	1	1	2	2	2	2	2	2	2	2	2	2	2	2	2	2	2	2	2	2	2	2	2
gnf05.120.129	1	1	1	1	1	1	1	2	1	1	2	2	2	2	2	2	2	2	2	2	2	2	2	2	2	2	2	2	2	2	2
rs13478527	1	1	1	1	1	1	1	1	1	1	2	2	2	2	2	2	2	2	2	2	2	2	2	2	2	2	2	2	2	2	2
JAX00597854	1	1	1	1	1	1	1	1	1	1	2	2	2	2	2	2	2	2	2	2	2	2	2	2	2	2	2	2	2	2	2
JAX00136000	1	1	1	1	1	1	1	1	1	1	2	2	2	2	2	2	2	2	2	2	1	2	2	2	2	2	2	2	2	2	2
rs3656197	1	1	1	1	1	1	1	1	1	1	2	2	2	2	2	2	2	2	2	2	1	2	2	2	2	2	2	2	2	2	2
D5MIT409	1	1	1	1	1	1	1	2	1	1	2	2	2	2	2	2	2	2	2	2	2	2	2	2	2	2	2	2	2	2	2
JAX00137104	1	1	1	1	1	1	1	2	1	1	2	2	2	2	2	2	2	2	2	2	2	2	2	2	2	2	2	2	2	2	2
JAX00137107	1	1	1	1	1	1	1	2	1	1	2	2	2	2	2	2	2	2	2	2	1	2	2	2	2	2	2	2	2	2	2
JAX00137224	1	1	1	1	1	1	1	2	1	1	2	2	2	2	2	2	2	2	2	2	1	2	2	2	2	2	2	2	2	2	2
JAX00601821	1	1	2	1	1	1	1	1	1	1	2	2	2	2	2	2	2	2	2	2	2	2	2	2	2	2	2	2	2	2	2
JAX00137792	1	1	2	1	1	1	1	1	1	1	2	2	2	2	2	2	2	2	2	2	2	2	2	2	2	2	2	2	2	2	2
JAX00137794	1	1	2	1	1	1	1	1	1	1	2	2	2	2	2	2	2	2	2	2	2	2	2	2	2	2	2	2	2	2	2
JAX00189809	1	1	2	1	1	1	1	1	1	1	2	2	2	2	2	2	2	2	2	2	2	2	2	2	2	2	2	2	2	2	2
JAX00138269	1	1	2	1	1	1	1	1	1	1	2	2	2	2	2	2	2	2	2	2	1	2	2	2	2	2	2	2	2	2	2
JAX00604750	1	1	2	1	1	1	1	1	1	1	2	2	2	2	2	2	2	2	2	2	1	2	2	2	2	2	2	2	2	2	2
JAX00138812	1	1	2	1	1	2	1	2	1	1	2	2	2	2	2	2	1	2	2	2	2	2	2	2	2	2	2	2	2	2	2
JAX00138907	1	1	2	1	1	2	1	2	1	1	2	2	2	2	2	2	1	2	2	2	2	2	2	2	2	2	2	2	2	2	2
JAX00138926	1	1	2	1	1	2	1	2	1	1	2	2	2	2	2	2	1	2	2	2	1	2	2	2	2	2	2	2	2	2	2
JAX00139543	1	1	2	1	1	2	1	2	1	1	2	2	2	2	2	2	1	2	2	2	1	2	2	2	2	2	2	2	2	2	2
JAX00139648	1	1	2	1	1	2	1	2	1	1	2	2	2	2	2	2	1	2	2	2	2	2	2	2	2	2	2	2	2	2	2
D6MIT268	1	1	2	1	1	2	1	2	1	1	2	2	2	2	2	2	1	2	2	2	2	2	2	2	2	2	2	2	2	2	2
D6MIT223	1	1	2	1	1	1	1	2	1	1	2	2	2	1	2	2	1	2	2	2	2	2	2	2	2	2	2	2	2	2	2
JAX00140586	1	1	2	1	1	1	1	2	1	1	2	2	2	1	2	2	1	2	2	2	2	2	2	2	2	2	2	2	2	2	2
JAX00140587	1	1	2	1	1	1	1	2	1	1	2	2	2	1	2	2	1	2	2	2	2	2	2	2	2	2	2	2	2	2	2
JAX00140692	1	1	2	1	1	1	1	2	1	1	2	2	2	1	2	2	1	2	2	2	2	2	2	2	2	2	2	2	2	2	2
JAX00140693	1	1	2	1	1	2	1	2	1	1	2	2	2	1	2	2	1	2	2	2	2	2	2	2	2	2	2	2	2	2	2
JAX00140764	1	1	2	1	1	2	1	2	1	1	2	2	2	1	2	2	1	2	2	2	2	2	2	2	2	2	2	2	2	2	2
JAX00140766	1	1	2	1	1	2	1	1	1	1	2	2	2	1	2	2	1	2	2	2	2	2	2	2	2	2	2	2	2	2	2
JAX00610043	1	1	2	1	1	2	1	1	1	1	2	2	2	1	2	2	1	2	2	2	2	2	2	2	2	2	2	2	2	2	2
JAX00189851	1	1	2	1	1	2	1	1	1	1	2	2	2	1	2	2	1	2	2	2	2	2	2	2	2	2	2	1	2	2	2
D6MIT184	1	1	2	1	1	2	1	1	1	1	2	2	2	1	2	2	1	2	2	2	2	2	2	2	2	2	2	1	2	2	2
D6MIT384	1	1	2	1	1	1	1	1	1	1	2	2	2	1	2	2	1	2	2	2	2	2	2	2	2	2	2	1	2	2	2
JAX00229594	1	1	2	1	1	1	1	1	1	1	2	2	2	1	2	2	1	2	2	2	2	2	2	2	2	2	2	1	2	2	2
JAX00142020	1	1	2	1	1	2	1	1	1	1	2	2	2	1	2	2	1	2	2	2	2	2	2	2	2	2	2	1	2	2	2
JAX00142070	1	1	2	1	1	2	1	1	1	1	2	2	2	1	2	2	1	2	2	2	2	2	2	2	2	2	2	1	2	2	2
JAX00189870	1	1	2	1	1	2	1	1	1	1	2	2	1	1	2	2	1	2	2	2	2	2	2	2	2	2	2	1	2	2	2
JAX00189871	1	1	2	1	1	2	1	1	1	1	2	2	1	1	2	2	1	2	2	2	2	2	2	2	2	2	2	1	2	2	2
JAX00613683	1	1	1	1	1	1	1	1	1	1	2	2	2	1	2	2	1	2	2	2	2	2	2	2	2	2	2	1	2	2	2
D6MIT188	1	1	1	1	1	1	1	1	1	1	2	2	2	1	2	2	1	2	2	2	2	2	2	2	2	2	2	1	2	2	2
D6MIT280	1	1	1	1	1	1	1	1	1	1	2	2	2	1	2	2	1	2	2	2	2	2	2	2	2	2	2	1	2	2	2
JAX00143119	1	1	1	1	1	1	1	1	1	1	2	2	2	1	2	2	1	2	2	2	2	2	2	2	2	2	2	1	2	2	2
JAX00143122	1	1	1	1	1	1	1	1	1	1	2	2	1	1	2	2	1	2	2	2	2	2	2	2	2	2	2	1	2	2	2
D6MIT69	1	1	1	1	1	1	1	1	1	1	2	2	1	1	2	2	1	2	2	2	2	2	2	2	2	2	2	1	2	2	2
D6MIT391	1	1	1	1	1	1	1	1	1	1	2	2	1	1	2	2	1	2	2	2	2	2	2	2	2	2	2	1	2	2	2
JAX00143568	1	1	1	1	1	1	1	1	1	1	2	2	1	1	2	2	1	2	2	2	2	2	2	2	2	2	2	1	2	2	2
JAX00143570	1	1	1	1	1	1	1	1	1	1	2	2	2	1	2	2	1	2	2	2	2	2	2	2	2	2	2	1	2	2	2
JAX00143603	1	1	1	1	1	1	1	1	1	1	2	2	2	1	2	2	1	2	2	2	2	2	2	2	2	2	2	1	2	2	2
JAX00143648	1	2	1	1	1	1	1	1	1	1	2	2	2	2	2	2	1	2	2	2	2	2	2	2	2	2	2	1	2	2	2
JAX00143977	1	2	1	1	1	1	1	1	1	1	2	2	2	2	2	2	1	2	2	2	2	2	2	2	2	2	2	1	2	2	2
JAX00617727	1	2	1	1	1	2	1	1	1	1	2	2	2	2	2	2	1	2	2	2	2	2	2	2	2	2	2	1	2	2	2
JAX00619055	1	2	1	1	1	2	1	1	1	1	2	2	2	2	2	2	1	2	2	2	2	2	2	2	2	2	2	1	2	2	2
JAX00144384	1	2	1	1	1	2	1	1	1	1	2	2	2	2	2	2	1	2	2	2	2	1	2	2	2	2	2	1	2	2	2
JAX00619069	1	2	1	1	1	2	1	1	1	1	2	2	2	2	2	2	1	2	2	2	2	1	2	2	2	2	2	1	2	2	2
JAX00619127	1	2	1	1	1	2	1	1	1	1	2	2	2	2	2	2	2	2	2	2	2	1	2	2	2	2	2	1	2	2	2
D6MIT230	1	2	1	1	1	2	1	1	1	1	2	2	2	2	2	2	2	2	2	2	2	1	2	2	2	2	2	1	2	2	2
D6MIT36	1	2	2	1	1	2	1	1	1	1	2	2	2	2	2	2	2	2	2	2	2	1	2	2	2	2	2	1	2	2	2
JAX00622121	1	2	2	1	1	2	1	1	1	1	2	2	2	2	2	2	2	2	2	2	2	1	2	2	2	2	2	1	2	2	2
JAX00145360	1	2	2	1	1	2	1	1	1	1	2	2	2	2	2	2	2	2	2	2	2	1	2	2	2	2	2	2	2	2	2
JAX00622213	1	2	2	1	1	2	1	1	1	1	2	2	2	2	2	2	2	2	2	2	2	1	2	2	2	2	2	2	2	2	2
JAX00145395	1	2	2	1	1	2	1	1	1	1	2	2	2	2	2	2	1	2	2	2	2	1	2	2	2	2	2	2	2	2	2
D6MIT389	1	2	2	1	1	2	1	1	1	1	2	2	2	2	2	2	1	2	2	2	2	1	2	2	2	2	2	2	2	2	2
D6MIT254	1	1	1	1	1	1	1	1	1	1	2	2	2	2	2	2	2	2	2	2	2	1	2	2	2	2	2	2	2	2	2
JAX00146420	1	1	1	1	1	1	1	1	1	1	2	2	2	2	2	2	2	2	2	2	2	1	2	2	2	2	2	2	2	2	2
JAX00146510	1	1	1	1	1	1	1	1	1	1	2	2	2	2	2	2	2	2	2	2	2	1	2	2	2	2	2	1	2	2	2
JAX00146549	1	1	1	1	1	1	1	1	1	1	2	2	2	2	2	2	2	2	2	2	2	1	2	2	2	2	2	1	2	2	2
JAX00625467	1	1	1	1	1	1	1	1	1	1	2	2	2	2	2	2	2	2	2	1	2	1	2	2	2	2	2	1	2	2	2
JAX00147122	1	1	1	1	1	1	1	1	1	1	2	2	2	2	2	2	2	2	2	1	2	1	2	2	2	2	2	1	2	2	2
JAX00147125	1	1	1	1	1	1	1	1	1	1	2	2	2	2	2	2	2	2	2	1	2	2	2	2	2	2	2	1	2	2	2
JAX00627589	1	1	1	1	1	1	1	1	1	1	2	2	2	2	2	2	2	2	2	1	2	2	2	2	2	2	2	1	2	2	2
JAX00627590	1	1	2	1	1	1	1	1	1	1	2	2	2	2	2	2	2	2	2	1	2	2	2	2	2	2	2	1	2	2	2
D6MIT291	1	1	2	1	1	1	1	1	1	1	2	2	2	2	2	2	2	2	2	1	2	2	2	2	2	2	2	1	2	2	2
D6MIT294	1	1	2	1	1	1	1	1	1	1	1	2	2	2	2	2	2	2	2	1	2	2	2	2	2	2	2	1	2	2	2
JAX00148067	1	1	2	1	1	1	1	1	1	1	1	2	2	2	2	2	2	2	2	1	2	2	2	2	2	2	2	1	2	2	2
JAX00630610	1	1	2	1	2	1	1	1	1	1	1	2	2	2	2	2	2	2	2	1	2	2	2	2	2	2	2	1	2	2	2
JAX00148189	1	1	2	1	2	1	1	1	1	1	1	2	2	2	2	2	2	2	2	1	2	2	2	2	2	2	2	1	2	2	2
JAX00148220	1	1	1	1	1	1	2	1	1	1	2	1	2	2	2	2	2	2	2	2	2	2	2	2	2	2	2	2	2	2	2
JAX00631077	1	1	1	1	1	1	2	1	1	1	2	1	2	2	2	2	2	2	2	2	2	2	2	2	2	2	2	2	2	2	2
D7MIT178	1	1	1	1	1	1	2	1	1	1	2	2	2	2	2	2	2	2	2	2	2	2	2	2	2	2	2	2	2	2	2
JAX00148301	1	1	1	1	1	1	2	1	1	1	2	2	2	2	2	2	2	2	2	2	2	2	2	2	2	2	2	2	2	2	2
JAX00148305	1	1	1	1	1	1	2	1	1	1	2	2	2	2	2	2	2	2	2	2	2	2	2	2	2	1	2	2	2	2	2
JAX00148674	1	1	1	1	1	1	2	1	1	1	2	2	2	2	2	2	2	2	2	2	2	2	2	2	2	1	2	2	2	2	2
JAX00148695	1	1	1	1	1	1	2	1	1	1	2	2	2	2	2	2	2	2	2	2	2	2	2	2	2	1	1	2	2	2	2
D7MIT341	1	1	1	1	1	1	2	1	1	1	2	2	2	2	2	2	2	2	2	2	2	2	2	2	2	1	1	2	2	2	2
D7MIT117	1	1	1	1	1	1	2	2	1	1	2	2	2	2	2	2	2	2	2	2	2	2	2	2	2	1	2	2	2	2	2
JAX00149795	1	1	1	1	1	1	2	2	1	1	2	2	2	2	2	2	2	2	2	2	2	2	2	2	2	1	2	2	2	2	2
JAX00634540	1	1	1	1	1	1	1	2	1	1	2	2	2	2	2	2	2	2	2	2	2	2	2	2	2	1	2	2	2	2	2
JAX00635416	1	1	1	1	1	1	1	2	1	1	2	2	2	2	2	2	2	2	2	2	2	2	2	2	2	1	2	2	2	2	2
JAX00150087	1	1	1	1	1	1	1	2	1	1	2	2	2	2	2	2	2	2	2	2	2	1	2	2	2	1	2	2	2	2	2
JAX00150438	1	1	1	1	1	1	1	2	1	1	2	2	2	2	2	2	2	2	2	2	2	1	2	2	2	1	2	2	2	2	2
JAX00150450	2	1	1	1	1	1	1	2	1	1	2	2	2	2	2	2	2	2	2	2	2	1	2	2	2	1	2	2	2	2	2
JAX00150505	2	1	1	1	1	1	1	2	1	1	2	2	2	2	2	2	2	2	2	2	2	1	2	2	2	1	2	2	2	2	2
JAX00637074	2	1	1	1	1	1	1	2	1	1	2	2	2	2	2	2	2	2	2	2	2	1	2	2	2	2	2	2	2	2	2
JAX00637151	2	1	1	1	1	1	1	2	1	1	2	2	2	2	2	2	2	2	2	2	2	2	2	2	2	2	2	2	2	2	2
rs3699938	2	1	1	1	1	1	1	2	1	1	2	2	2	2	2	2	2	2	2	2	2	2	2	2	2	2	2	2	2	2	2
JAX00151219	1	1	1	1	1	1	1	2	1	1	2	2	2	2	2	2	2	2	2	2	2	2	2	2	2	2	2	2	2	2	2
D7MIT83	1	1	1	1	1	1	1	2	1	1	2	2	2	2	2	2	2	2	2	2	2	2	2	2	2	2	2	2	2	2	2
JAX00639132	2	1	1	1	1	1	1	2	1	1	2	2	2	2	2	2	2	2	2	2	2	2	2	2	2	2	2	2	2	2	2
rs13479251	2	1	1	1	1	1	1	2	1	1	2	2	2	2	2	2	2	2	2	2	2	2	2	2	2	2	2	2	2	2	2
JAX00639356	1	1	1	1	1	1	1	2	1	1	2	2	2	2	2	2	2	2	2	2	2	2	2	2	2	2	2	2	2	2	2
JAX00151449	1	1	1	1	1	1	1	2	1	1	2	2	2	2	2	2	2	2	2	2	2	2	2	2	2	2	2	2	2	2	2
JAX00639722	2	1	1	1	1	1	1	2	1	1	2	2	2	2	2	2	2	2	2	2	2	2	2	2	2	2	2	2	2	2	2
JAX00151714	2	1	1	1	1	1	1	2	1	1	2	2	2	2	2	2	2	2	2	2	2	2	2	2	2	2	2	2	2	2	2
JAX00190093	1	1	1	1	1	1	1	2	1	1	2	2	2	2	2	2	2	2	2	2	2	2	2	2	2	2	2	2	2	2	2
JAX00152181	1	1	1	1	1	1	1	2	1	1	2	2	2	2	2	2	2	2	2	2	2	1	2	2	2	2	2	2	2	2	2
JAX00152223	1	1	1	1	1	1	1	2	1	1	2	2	2	2	2	2	2	2	2	2	2	1	2	2	2	2	2	2	2	2	2
JAX00641739	1	1	1	1	1	1	1	1	1	1	2	2	2	2	2	2	2	2	2	2	2	1	2	2	2	2	2	2	2	2	2
JAX00152658	1	1	1	1	1	1	1	1	1	1	2	2	2	2	2	2	2	2	2	2	2	1	2	2	2	2	2	2	2	2	2
JAX00152659	1	1	1	1	1	1	1	1	1	1	2	2	2	1	2	2	2	2	2	1	2	1	2	2	2	2	2	2	2	2	2
JAX00152830	1	1	1	1	1	1	1	1	1	1	2	2	2	1	2	2	2	2	2	1	2	1	2	2	2	2	2	2	2	2	2
JAX00152834	1	1	1	1	1	1	1	1	1	1	2	2	2	1	2	2	2	2	2	1	2	2	2	2	2	2	2	2	2	2	2
JAX00644808	1	1	1	1	1	1	1	1	1	1	2	2	2	1	2	2	2	2	2	1	2	2	2	2	2	2	2	2	2	2	2
JAX00153349	1	1	1	1	1	1	1	1	1	1	2	2	2	1	2	2	2	2	2	2	2	2	2	2	2	2	2	2	2	2	2
JAX00153659	1	1	1	1	1	1	1	1	1	1	2	2	2	1	2	2	2	2	2	2	2	2	2	2	2	2	2	2	2	2	2
JAX00645682	1	1	1	1	1	1	1	1	1	1	2	2	2	2	2	2	2	2	2	2	2	2	2	2	2	2	2	2	2	2	2
rs6357312	1	1	1	1	1	1	1	1	1	1	2	2	2	2	2	2	2	2	2	2	2	2	2	2	2	2	2	2	2	2	2
rs3673653	1	1	1	1	1	2	1	1	1	1	2	2	2	2	2	2	2	2	2	2	2	2	2	2	2	2	2	2	2	2	2
JAX00155517	1	1	1	1	1	2	1	1	1	1	2	2	2	2	2	2	2	2	2	2	2	2	2	2	2	2	2	2	2	2	2
JAX00650550	1	1	1	1	1	2	1	1	1	1	2	2	2	2	2	2	2	2	2	2	2	2	2	1	2	2	2	2	2	2	2
JAX00651219	1	1	1	1	1	2	1	1	1	1	2	2	2	2	2	2	2	2	2	2	2	2	2	1	2	2	2	2	2	2	2
JAX00155718	1	1	1	1	1	2	1	1	1	1	2	2	2	2	2	2	2	2	2	2	2	2	2	2	2	2	2	2	2	2	2
JAX00155920	1	1	1	1	1	2	1	1	1	1	2	2	2	2	2	2	2	2	2	2	2	2	2	2	2	2	2	2	2	2	2
JAX00156156	1	1	1	1	1	2	1	1	1	1	2	2	2	2	2	2	2	2	2	2	2	2	1	2	2	2	2	2	2	2	2
JAX00652668	1	1	1	1	1	2	1	1	1	1	2	2	2	2	2	2	2	2	2	2	2	2	1	2	2	2	2	2	2	2	2
JAX00156172	1	1	1	1	1	1	1	1	1	1	2	2	2	2	2	2	2	2	2	2	2	2	1	2	2	2	2	2	2	2	2
JAX00653042	1	1	1	1	1	1	1	1	1	1	2	2	2	2	2	2	2	2	2	2	2	2	1	2	2	2	2	2	2	2	2
JAX00653049	1	1	1	1	1	1	1	1	1	1	2	2	2	2	2	2	2	2	2	2	2	2	1	2	2	2	2	2	2	2	1
JAX00156336	1	1	1	1	1	1	1	1	1	1	2	2	2	2	2	2	2	2	2	2	2	2	1	2	2	2	2	2	2	2	1
JAX00653356	1	1	1	1	1	1	1	1	1	1	2	2	2	2	2	2	2	2	2	2	2	2	2	2	2	2	2	2	2	2	1
JAX00653972	1	1	1	1	1	1	1	1	1	1	2	2	2	2	2	2	2	2	2	2	2	2	2	2	2	2	2	2	2	2	1
JAX00156522	1	1	1	1	1	1	1	1	1	1	2	2	2	2	2	2	2	2	2	2	2	2	2	1	2	2	2	2	2	2	1
JAX00654486	1	1	1	1	1	1	1	1	1	1	2	2	2	2	2	2	2	2	2	2	2	2	2	1	2	2	2	2	2	2	1
JAX00654490	1	1	1	1	1	1	1	1	1	1	2	2	2	2	2	2	2	2	2	2	2	2	2	2	2	2	2	2	2	2	1
JAX00655164	1	1	1	1	1	1	1	1	1	1	2	2	2	2	2	2	2	2	2	2	2	2	2	2	2	2	2	2	2	2	1
JAX00156840	1	1	1	1	1	1	1	1	1	1	2	2	2	2	2	2	2	2	2	1	2	2	2	2	2	2	2	2	2	2	1
rs13479522	1	1	1	1	1	1	1	1	1	1	2	2	2	2	2	2	2	2	2	1	2	2	2	2	2	2	2	2	2	2	1
JAX00655830	1	1	1	1	1	1	1	1	1	1	2	2	2	2	2	2	2	2	2	1	1	2	2	2	2	2	2	2	2	2	1
JAX00656193	1	1	1	1	1	1	1	1	1	1	2	2	2	2	2	2	2	2	2	1	1	2	2	2	2	2	2	2	2	2	1
JAX00157208	1	1	1	1	1	1	1	1	1	1	2	2	2	2	2	2	2	2	2	1	1	2	2	2	2	2	2	2	2	1	1
JAX00656514	1	1	1	1	1	1	1	1	1	1	2	2	2	2	2	2	2	2	2	1	1	2	2	2	2	2	2	2	2	1	1
JAX00157377	1	1	1	1	1	1	1	1	1	1	2	2	2	2	2	2	2	2	2	1	1	2	1	2	2	2	2	2	2	1	1
D7MIT332	1	1	1	1	1	1	1	1	1	1	2	2	2	2	2	2	2	2	2	1	1	2	1	2	2	2	2	2	2	1	1
JAX00157384	1	1	1	1	1	1	1	1	1	1	2	2	2	2	2	2	2	2	2	1	1	2	2	2	2	2	2	2	2	1	1
JAX00656908	1	1	1	1	1	1	1	1	1	1	2	2	2	2	2	2	2	2	2	1	1	2	2	2	2	2	2	2	2	1	1
JAX00157595	1	1	1	1	1	1	1	1	1	1	2	2	2	2	2	2	2	2	2	2	1	2	2	2	2	2	2	2	2	2	1
JAX00657991	1	1	1	1	1	1	1	1	1	1	2	2	2	2	2	2	2	2	2	2	1	2	2	2	2	2	2	1	2	2	1
JAX00157771	1	1	1	1	1	1	1	1	1	1	2	2	2	2	2	2	2	2	2	2	1	2	2	2	2	2	2	1	2	2	1
JAX00157772	1	1	1	1	1	1	1	1	1	1	2	2	2	2	2	2	2	2	2	1	1	2	2	2	2	2	2	1	2	2	1
JAX00157825	1	1	1	1	1	1	1	1	1	1	2	2	2	2	2	2	2	2	2	1	1	2	2	2	2	2	2	1	2	2	1
JAX00157971	1	1	1	1	1	1	1	1	1	1	2	2	2	2	2	2	2	2	2	1	2	2	2	2	2	2	2	1	2	2	1
JAX00158010	1	1	1	1	1	1	1	1	1	1	2	2	2	2	2	2	2	2	2	1	2	2	2	2	2	2	2	1	2	2	1
JAX00158158	1	1	1	1	1	1	1	1	1	1	2	2	2	2	2	2	2	2	2	1	2	2	2	2	2	2	2	1	2	1	1
JAX00158226	1	1	1	1	1	1	1	1	1	1	2	2	2	2	2	2	2	2	2	1	2	2	2	2	2	2	2	1	2	1	1
JAX00159498	1	1	1	1	1	1	1	1	1	2	2	2	1	1	2	2	2	2	2	2	2	2	2	2	2	2	2	1	2	2	2
JAX00159489	1	1	1	1	1	1	1	1	1	2	2	2	1	1	2	2	2	2	2	2	2	2	2	2	2	2	2	1	2	2	2
JAX00158502	1	1	1	1	1	1	1	1	2	2	2	2	1	2	2	2	2	2	2	2	2	2	2	2	2	2	2	1	2	2	2
JAX00158713	1	1	1	1	1	1	1	1	2	2	2	2	1	2	2	2	2	2	2	2	2	2	1	2	2	2	2	1	2	2	2
JAX00190234	1	1	1	1	1	1	1	1	2	2	2	2	1	1	1	2	2	2	2	2	2	2	1	2	2	2	2	1	2	2	2
JAX00190237	1	1	1	1	1	1	1	1	2	2	2	2	1	1	1	2	2	2	2	2	2	2	1	2	2	2	2	1	2	2	2
JAX00159084	1	1	1	1	1	1	1	1	1	2	2	2	1	1	1	2	2	2	2	2	2	2	1	2	2	2	2	1	2	2	2
JAX00159088	1	1	1	1	1	1	1	1	1	2	2	2	1	1	1	2	2	2	2	2	2	2	1	2	2	2	2	1	2	2	2
JAX00661598	1	1	1	1	1	1	1	1	2	2	2	2	1	1	1	2	2	2	2	2	2	2	1	2	2	2	2	1	2	2	2
JAX00159159	1	1	1	1	1	1	1	1	2	2	2	2	1	1	1	2	2	2	2	2	2	2	1	2	2	2	2	1	2	2	2
JAX00661844	1	1	1	1	1	1	1	1	2	2	2	2	1	1	2	2	2	2	2	2	2	2	1	2	2	2	2	1	2	2	2
JAX00661973	1	1	1	1	1	1	1	1	2	2	2	2	1	1	2	2	2	2	2	2	2	2	1	2	2	2	2	1	2	2	2
JAX00159197	1	1	1	1	1	1	1	1	2	2	2	2	1	1	2	2	2	2	2	2	2	2	2	2	2	2	2	1	2	2	2
JAX00159278	1	1	1	1	1	1	1	1	2	2	2	2	1	1	2	2	2	2	2	2	2	2	2	2	2	2	2	1	2	2	2
JAX00159283	1	1	1	1	1	1	1	1	1	2	2	2	1	1	2	2	2	2	2	2	2	2	2	2	2	2	2	1	2	2	2
JAX00159946	1	1	1	1	1	1	1	1	1	2	2	2	1	1	2	2	2	2	2	2	2	2	2	2	2	2	2	1	2	2	2
JAX00664182	1	1	1	1	1	1	1	1	1	2	2	2	1	2	2	2	2	2	2	2	2	2	2	2	2	2	2	1	2	2	2
JAX00664184	1	1	1	1	1	1	1	1	1	2	2	2	1	2	2	2	2	2	2	2	2	2	2	2	2	2	2	1	2	2	2
JAX00160069	1	1	1	1	1	1	1	1	1	2	2	2	1	2	2	2	2	2	2	2	2	2	2	2	2	2	2	2	2	2	2
JAX00160543	1	1	1	1	1	1	1	1	1	2	2	2	1	2	2	2	2	2	2	2	2	2	2	2	2	2	2	2	2	2	2
D8MIT292	1	1	1	1	1	1	1	1	1	1	2	2	1	2	2	2	2	2	2	2	2	2	2	2	2	2	2	2	2	2	2
JAX00665456	1	1	1	1	1	1	1	1	1	2	2	2	1	2	2	2	2	2	2	2	2	2	2	2	2	2	2	2	2	2	2
JAX00666740	1	1	1	1	1	1	1	1	1	2	2	2	1	2	2	2	2	2	2	2	2	2	2	2	2	2	2	2	2	2	2
JAX00161027	1	1	1	1	1	1	1	1	1	2	2	2	1	2	2	2	2	2	2	2	2	2	2	2	2	2	2	2	2	2	2
JAX00667097	1	1	1	1	1	1	1	1	1	2	2	2	1	2	2	2	2	2	2	2	2	2	2	2	2	2	2	2	2	2	2
JAX00161296	1	1	1	1	1	1	1	1	1	1	2	2	1	2	2	2	2	2	2	2	2	2	2	2	2	2	2	2	2	2	2
JAX00161407	1	1	1	1	1	1	1	1	1	1	2	2	1	2	2	2	2	2	2	2	2	2	2	2	2	2	2	2	2	2	2
JAX00161669	1	2	1	1	1	1	1	1	1	1	2	2	1	2	2	2	2	2	2	2	2	2	2	2	2	2	1	2	2	2	1
JAX00162293	1	2	1	1	1	1	1	1	1	1	2	2	1	2	2	2	2	2	2	2	2	2	2	2	2	2	1	2	2	2	1
JAX00162341	1	2	1	1	1	1	1	1	1	1	2	2	1	2	2	2	2	2	2	2	2	2	2	2	2	2	1	2	2	2	2
JAX00162522	1	2	1	1	1	1	1	1	1	1	2	2	1	2	2	2	2	2	2	2	2	2	2	2	2	2	1	2	2	2	2
JAX00162524	1	2	1	1	1	1	1	1	1	1	2	2	1	2	2	2	2	2	2	2	2	2	2	2	1	2	1	2	2	2	2
JAX00162599	1	2	1	1	1	1	1	1	1	1	2	2	1	2	2	2	2	2	2	2	2	2	2	2	1	2	1	2	2	2	2
JAX00162603	1	2	1	1	1	1	2	1	1	1	2	2	1	2	2	2	2	2	2	2	2	2	2	2	1	2	1	2	2	2	2
rs3656875	1	2	1	1	1	1	2	1	1	1	2	2	1	2	2	2	2	2	2	2	2	2	2	2	1	2	1	2	2	2	2
D8MIT342	1	2	1	1	1	1	2	1	2	1	2	2	1	2	2	2	2	2	2	2	2	2	2	2	1	2	1	2	2	2	2
JAX00163722	1	2	1	1	1	1	2	1	2	1	2	2	1	2	2	2	2	2	2	2	1	2	2	2	1	2	1	2	2	2	2
JAX00673165	1	2	1	1	1	1	2	1	2	1	2	2	1	2	2	2	2	2	2	2	1	2	2	2	1	2	1	2	2	2	2
JAX00673846	1	2	1	1	1	1	2	1	2	1	2	2	1	1	2	2	2	2	2	2	1	2	2	2	1	2	2	2	2	2	2
JAX00164446	1	2	1	1	1	1	2	1	2	1	2	2	1	1	2	2	2	2	2	2	1	2	2	2	1	2	2	2	2	2	2
D8MIT45	1	2	1	1	1	1	2	1	2	1	2	2	1	2	2	2	2	2	2	2	1	2	2	2	1	2	2	2	2	2	2
JAX00675244	1	2	1	1	1	1	2	1	2	1	2	2	1	2	2	2	2	2	2	2	1	2	2	2	1	2	2	2	2	2	2
D8MIT266	1	2	1	1	1	1	2	2	2	1	2	2	1	2	2	2	2	2	2	2	2	2	2	2	1	2	2	2	2	2	2
rs4137596	1	2	1	1	1	1	2	2	2	1	2	2	1	2	2	2	2	2	2	2	2	2	2	2	1	2	2	2	2	2	2
rs6285803	1	2	1	1	1	1	2	2	2	1	2	2	1	2	2	2	2	2	2	2	2	2	2	2	1	2	2	2	2	2	2
JAX00677919	1	2	1	1	1	1	2	2	2	1	2	2	1	2	2	2	2	2	2	2	2	2	2	2	1	2	2	2	2	2	2
JAX00165244	1	2	1	1	1	1	2	2	2	1	2	2	1	1	2	2	2	2	2	2	2	2	2	2	1	2	2	2	2	2	2
JAX00678797	1	2	1	1	1	1	2	2	2	1	2	2	1	1	2	2	2	2	2	2	2	2	2	2	1	2	2	2	2	2	2
JAX00165619	1	2	1	1	1	1	2	2	2	1	2	2	1	1	2	2	2	2	2	2	2	2	2	2	1	2	2	2	1	2	2
JAX00165668	1	2	1	1	1	1	2	2	2	1	2	2	1	1	2	2	2	2	2	2	2	2	2	2	1	2	2	2	1	2	2
JAX00679510	1	2	1	1	1	1	2	2	2	1	2	2	1	2	2	2	2	2	2	2	2	2	2	2	1	2	2	2	1	2	2
JAX00679771	1	2	1	1	1	1	2	2	2	1	2	2	1	2	2	2	2	2	2	2	2	2	2	2	1	2	2	2	1	2	2
JAX00166036	1	2	1	1	1	1	2	2	2	1	2	2	2	2	2	2	2	2	2	2	2	2	2	2	1	2	2	2	1	2	2
JAX00190397	1	2	1	1	1	1	2	2	2	1	2	2	2	2	2	2	2	2	2	2	2	2	2	2	1	2	2	2	1	2	2
JAX00166434	1	2	1	1	1	1	2	1	2	1	2	2	2	2	2	2	2	2	2	2	2	2	2	2	1	2	2	2	2	2	2
JAX00166481	1	2	1	1	1	1	2	1	2	1	2	2	2	2	2	2	2	2	2	2	2	2	2	2	1	2	2	2	2	2	2
D8MIT271	1	1	1	1	1	1	2	1	2	1	2	2	2	2	2	2	2	2	2	2	2	2	2	2	1	2	2	1	2	2	2
JAX00190409	1	1	1	1	1	1	2	1	2	1	2	2	2	2	2	2	2	2	2	2	2	2	2	2	1	2	2	1	2	2	2
JAX00166761	1	1	1	1	1	1	2	1	2	1	2	1	2	1	2	2	2	2	2	2	2	2	2	2	1	2	2	1	2	2	2
rs13480014	1	1	1	1	1	1	2	1	2	1	2	1	2	1	2	2	2	2	2	2	2	2	2	2	1	2	2	1	2	2	2
JAX00166880	1	1	1	1	1	2	2	1	2	1	2	1	2	1	2	2	2	2	2	2	2	2	2	2	1	2	2	1	2	2	2
JAX00166971	1	1	1	1	1	2	2	1	2	1	2	2	2	1	2	2	2	2	2	2	2	2	2	2	1	2	2	1	2	2	2
JAX00683369	1	1	1	1	1	2	2	1	2	1	2	2	2	1	2	2	2	2	2	2	2	2	2	2	1	2	2	1	2	2	2
JAX00683370	1	1	1	1	1	2	2	1	2	1	2	2	1	1	2	2	2	2	2	2	2	2	2	2	1	2	2	1	2	2	1
JAX00683828	1	1	1	1	1	2	2	1	2	1	2	2	1	1	2	2	2	2	2	2	2	2	2	2	1	2	2	1	2	2	1
JAX00683832	1	1	2	1	1	2	2	1	2	1	2	2	1	1	2	2	2	2	2	2	2	2	2	2	1	2	2	1	2	2	1
JAX00167583	1	1	2	1	1	2	2	1	2	1	2	2	1	1	2	2	2	2	2	2	2	2	2	2	1	2	2	1	2	2	1
JAX00167688	1	2	1	1	1	1	1	1	1	1	2	1	2	1	2	2	2	2	1	2	2	2	2	2	2	2	2	2	2	2	2
rs13480071	1	2	1	1	1	1	1	1	1	1	2	1	2	1	2	2	2	2	1	2	2	2	2	2	2	2	2	2	2	2	2
rs13480122	1	2	1	1	1	1	1	2	1	1	2	2	2	2	2	2	2	2	2	2	2	2	2	2	2	2	2	1	2	2	2
D9MIT90	1	2	1	1	1	1	1	2	1	1	2	2	2	2	2	2	2	2	2	2	2	2	2	2	2	2	2	1	2	2	2
JAX00169788	1	2	1	1	1	1	1	2	1	1	1	2	2	2	2	2	2	2	2	2	2	2	2	2	2	2	2	1	2	2	2
JAX00689555	1	2	1	1	1	1	1	2	1	1	1	2	2	2	2	2	2	2	2	2	2	2	2	2	2	2	2	1	2	2	2
JAX00169848	1	1	1	1	1	1	1	2	1	1	1	2	2	2	2	2	2	2	1	2	2	2	2	2	2	2	2	2	2	2	2
JAX00689717	1	1	1	1	1	1	1	2	1	1	1	2	2	2	2	2	2	2	1	2	2	2	2	2	2	2	2	2	2	2	2
JAX00169907	1	1	1	1	1	1	1	2	1	1	1	2	2	2	2	2	2	2	1	2	2	2	2	1	2	2	2	2	2	2	2
JAX00170322	1	1	1	1	1	1	1	2	1	1	1	2	2	2	2	2	2	2	1	2	2	2	2	1	2	2	2	2	2	2	2
JAX00691064	1	1	1	1	1	1	1	2	1	1	2	2	2	2	2	2	2	2	1	2	2	2	2	1	2	2	2	2	2	2	2
JAX00170507	1	1	1	1	1	1	1	2	1	1	2	2	2	2	2	2	2	2	1	2	2	2	2	1	2	2	2	2	2	2	2
JAX00170518	1	1	1	1	1	1	1	2	1	1	1	2	2	2	2	2	2	2	1	2	2	2	2	1	2	2	2	2	2	2	2
JAX00170814	1	1	1	1	1	1	1	2	1	1	1	2	2	2	2	2	2	2	1	2	2	2	2	1	2	2	2	2	2	2	2
JAX00170815	1	1	1	1	1	1	1	2	1	1	1	2	2	2	2	2	2	2	1	2	2	2	2	2	2	2	2	2	2	2	2
JAX00171044	1	1	1	1	1	1	1	2	1	1	1	2	2	2	2	2	2	2	1	2	2	2	2	2	2	2	2	2	2	2	2
JAX00693790	1	1	1	1	1	1	1	1	1	1	1	2	2	2	2	2	2	2	1	2	2	2	2	2	2	2	2	2	2	2	2
JAX00172180	1	1	1	1	1	1	1	1	1	1	1	2	2	2	2	2	2	2	1	2	2	2	2	2	2	2	2	2	2	2	2
JAX00172183	1	1	1	1	1	1	1	1	1	1	1	2	2	2	2	2	2	2	2	2	2	2	2	2	2	2	2	2	2	2	2
JAX00696963	1	1	1	1	1	1	1	1	1	1	1	2	2	2	2	2	2	2	2	2	2	2	2	2	2	2	2	2	2	2	2
JAX00696980	1	1	1	1	1	1	1	1	1	1	1	2	1	2	2	2	2	2	2	2	2	2	2	2	2	2	2	2	2	2	2
JAX00699077	1	1	1	1	1	1	1	1	1	1	1	2	1	2	2	2	2	2	2	2	2	2	2	2	2	2	2	2	2	2	2
JAX00173131	1	1	1	1	1	1	1	1	1	1	2	2	1	2	2	2	2	2	2	2	2	2	2	2	2	2	2	2	2	2	2
JAX00701753	1	1	1	1	1	1	1	1	1	1	2	2	1	2	2	2	2	2	2	2	2	2	2	2	2	2	2	2	2	2	2
JAX00701758	1	1	1	1	1	1	1	1	1	1	2	2	1	2	1	2	2	2	2	2	2	2	2	2	2	2	2	2	2	2	2
JAX00702184	1	1	1	1	1	1	1	1	1	1	2	2	1	2	1	2	2	2	2	2	2	2	2	2	2	2	2	2	2	2	2
JAX00702200	1	1	1	1	1	1	1	1	1	1	2	2	1	2	1	2	2	2	2	2	2	2	2	2	1	2	2	2	2	2	2
JAX00174586	1	1	1	1	1	1	1	1	1	1	2	2	1	2	1	2	2	2	2	2	2	2	2	2	1	2	2	2	2	2	2
JAX00174611	1	1	1	1	1	1	1	1	1	1	2	2	1	2	1	2	1	2	2	2	2	2	2	2	1	2	2	2	2	2	2
JAX00175608	1	1	1	1	1	1	1	1	1	1	2	2	1	2	1	2	1	2	2	2	2	2	2	2	1	2	2	2	2	2	2
JAX00705301	1	1	1	1	1	1	1	1	1	1	2	2	1	2	1	2	1	2	2	2	2	2	2	2	1	2	2	2	2	2	1
JAX00706252	1	1	1	1	1	1	1	1	1	1	2	2	1	2	1	2	1	2	2	2	2	2	2	2	1	2	2	2	2	2	1
JAX00175902	1	1	1	1	1	1	1	1	1	1	2	2	1	2	1	2	1	2	2	2	2	2	2	2	1	2	2	2	2	2	2
JAX00175944	1	1	1	1	1	1	1	1	1	1	2	2	1	2	1	2	1	2	2	2	2	2	2	2	1	2	2	2	2	2	2
JAX00175945	1	1	1	1	1	1	1	1	1	1	2	2	1	2	2	2	1	2	2	2	2	2	2	2	1	2	2	1	2	2	2
JAX00176008	1	1	1	1	1	1	1	1	1	1	2	2	1	2	2	2	1	2	2	2	2	2	2	2	1	2	2	1	2	2	2
JAX00176015	1	1	1	1	1	1	1	1	1	1	2	2	1	2	2	2	1	2	2	2	2	2	2	2	1	1	2	1	2	2	2
JAX00176459	1	1	1	1	1	1	1	1	1	1	2	2	1	2	2	2	1	2	2	2	2	2	2	2	1	1	2	1	2	2	2
JAX00176461	1	1	1	1	1	1	1	1	1	1	2	2	1	2	2	2	1	2	2	2	2	2	2	2	1	2	2	1	2	2	2
JAX00176558	1	1	1	1	1	1	1	1	1	1	2	2	1	2	2	2	1	2	2	2	2	2	2	2	1	2	2	1	2	2	2
JAX00281239	1	1	1	1	1	1	1	1	1	1	2	2	1	2	2	2	1	2	2	1	1	1	2	1	2	2	2	2	2	1	2
JAX00014437	1	1	1	1	1	1	1	1	1	1	2	2	1	2	2	2	1	2	2	1	1	1	2	1	2	2	2	2	2	1	2
JAX00014450	1	1	1	1	1	1	1	1	1	1	2	2	1	2	2	2	1	2	2	1	1	2	2	1	2	2	2	2	2	1	2
JAX00014484	1	1	1	1	1	1	1	1	1	1	2	2	1	2	2	2	1	2	2	1	1	2	2	1	2	2	2	2	2	1	2
JAX00187261	1	1	1	1	1	1	1	1	1	1	2	2	1	2	2	2	2	2	2	1	1	2	2	1	2	2	2	2	2	1	2
JAX00014635	1	1	1	1	1	1	1	1	1	1	2	2	1	2	2	2	2	2	2	1	1	2	2	1	2	2	2	2	2	1	2
JAX00014641	1	1	1	1	1	1	1	1	1	1	2	2	1	2	2	2	1	2	2	1	1	1	2	1	2	2	2	2	2	1	2
JAX00014728	1	1	1	1	1	1	1	1	1	1	2	2	1	2	2	2	1	2	2	1	1	1	2	1	2	2	2	2	2	1	2
JAX00014729	1	1	1	1	1	2	1	1	1	1	2	2	1	2	2	2	1	2	2	1	1	1	2	1	2	2	2	2	2	1	2
JAX00282359	1	1	1	1	1	2	1	1	1	1	2	2	1	2	2	2	1	2	2	1	1	1	2	1	2	2	2	2	2	1	2
JAX00014749	1	1	1	1	1	2	1	1	1	1	2	2	1	2	2	2	1	2	2	1	1	1	2	1	2	2	2	1	2	1	2
JAX00014894	1	1	1	1	1	2	1	1	1	1	2	2	1	2	2	2	1	2	2	1	1	1	2	1	2	2	2	1	2	1	2
JAX00014895	1	1	1	1	1	2	1	1	1	1	2	2	1	2	2	2	1	2	2	1	1	1	2	1	2	2	2	1	2	2	2
JAX00015314	1	1	1	1	1	2	1	1	1	1	2	2	1	2	2	2	1	2	2	1	1	1	2	1	2	2	2	1	2	2	2
JAX00015328	1	1	1	1	1	2	1	1	1	1	2	2	1	2	2	2	1	2	2	1	1	1	2	1	2	2	2	1	2	1	2
JAX00015595	1	1	1	1	1	2	1	1	1	1	2	2	1	2	2	2	1	2	2	1	1	1	2	1	2	2	2	1	2	1	2
JAX00015598	1	1	1	1	1	2	1	1	1	1	2	2	1	2	2	2	1	2	2	2	1	1	2	1	2	2	2	1	2	1	2
JAX00015618	1	1	1	1	1	2	1	1	1	1	2	2	1	2	2	2	1	2	2	2	1	1	2	1	2	2	2	1	2	1	2
JAX00284550	1	2	1	1	1	2	1	1	1	1	2	2	1	2	2	2	1	2	2	2	1	1	2	1	2	2	2	1	2	1	2
D10MIT214	1	2	1	1	1	2	1	1	1	1	2	2	1	2	2	2	1	2	2	2	1	1	2	1	2	2	2	1	2	1	2
D10MIT31	1	2	2	1	2	1	1	1	1	1	2	2	2	2	2	2	1	2	2	1	2	2	2	1	2	2	2	2	1	2	2
D10MIT42	1	2	2	1	2	1	1	1	1	1	2	2	2	2	2	2	1	2	2	2	2	2	2	2	2	2	2	2	2	2	2
D10MIT68	1	2	2	1	2	1	1	1	1	1	2	2	2	2	2	2	1	2	2	2	2	2	2	2	2	2	2	2	2	2	2
D10MIT70	1	2	1	1	2	1	1	1	1	1	2	2	2	2	2	2	1	2	2	2	2	2	2	2	2	2	2	2	2	2	2
JAX00021922	1	2	1	1	2	1	1	1	1	1	2	2	2	2	2	2	1	2	2	2	2	2	2	2	2	2	2	2	2	2	2
JAX00021923	1	1	1	1	2	1	1	1	1	1	2	2	2	2	2	2	1	2	2	2	2	2	2	2	2	2	2	2	2	2	2
rs13480759	1	1	1	1	2	1	1	1	1	1	2	2	2	2	2	2	1	2	2	2	2	2	2	2	2	2	2	2	2	2	2
JAX00298716	1	1	1	1	2	1	1	1	1	1	2	2	2	2	2	1	1	2	2	2	2	2	2	2	2	2	2	2	2	2	2
JAX00187411	1	1	1	1	2	1	1	1	1	1	2	2	2	2	2	1	1	2	2	2	2	2	2	2	2	2	2	2	2	2	2
JAX00022602	1	1	1	1	1	1	1	1	1	1	2	2	2	2	2	1	1	2	2	2	2	2	2	2	2	2	2	2	2	2	2
JAX00022686	1	1	1	1	1	1	1	1	1	1	2	2	2	2	2	1	1	2	2	2	2	2	2	2	2	2	2	2	2	2	2
JAX00022687	1	1	1	1	1	1	1	1	1	1	2	2	2	2	2	1	1	2	2	2	2	2	2	2	2	2	2	2	2	2	2
JAX00023039	1	1	1	1	1	1	1	1	1	1	2	2	2	2	2	1	1	2	2	2	2	2	2	2	2	2	2	2	2	2	2
JAX00300466	1	1	1	1	1	1	1	1	1	1	2	2	2	2	2	2	1	2	2	2	2	2	2	2	2	2	2	2	2	2	2
JAX00023407	1	1	1	1	1	1	1	1	1	1	2	2	2	2	2	2	1	2	2	2	2	2	2	2	2	2	2	2	2	2	2
JAX00301582	1	1	1	1	1	1	1	1	1	1	2	2	2	2	2	2	2	2	2	2	2	2	2	2	2	2	2	2	2	2	2
JAX00023499	1	1	1	1	1	1	1	1	1	1	2	2	2	2	2	2	2	2	2	2	2	2	2	2	2	2	2	2	2	2	2
JAX00023542	1	1	2	1	1	1	1	1	1	1	2	2	2	2	2	2	2	2	2	2	2	2	2	2	2	2	2	2	2	2	2
JAX00023714	1	1	2	1	1	1	1	1	1	1	2	2	2	2	2	2	2	2	2	2	2	2	2	2	2	2	2	2	2	2	2
JAX00723446	2	1	2	1	1	1	1	1	1	1	1	2	1	1	2	2	2	2	2	2	2	2	2	1	2	2	2	2	1	2	2
D11MIT74	2	1	2	1	1	1	1	1	1	1	1	2	1	1	2	2	2	2	2	2	2	2	2	1	2	2	2	2	1	2	2
D11MIT2	2	1	1	1	1	1	1	1	1	1	1	2	1	2	2	2	2	2	2	2	2	2	2	1	2	2	2	2	2	2	2
JAX00304354	2	1	1	1	1	1	1	1	1	1	1	2	1	2	2	2	2	2	2	2	2	2	2	1	2	2	2	2	2	2	2
JAX00304355	2	1	1	2	1	1	1	1	1	1	1	2	1	2	2	2	2	2	2	2	2	2	2	1	2	2	2	2	2	2	2
JAX00024761	2	1	1	2	1	1	1	1	1	1	1	2	1	2	2	2	2	2	2	2	2	2	2	1	2	2	2	2	2	2	2
JAX00024765	2	1	1	1	1	1	1	1	1	1	1	2	1	2	2	2	2	2	2	2	2	2	2	1	2	2	2	2	1	2	2
JAX00187468	2	1	1	1	1	1	1	1	1	1	1	2	1	2	2	2	2	2	2	2	2	2	2	1	2	2	2	2	1	2	2
JAX00025365	2	1	1	2	1	1	1	1	1	1	1	2	1	2	2	2	2	2	2	2	2	2	2	1	2	2	2	2	1	2	2
JAX00306147	2	1	1	2	1	1	1	1	1	1	1	2	1	2	2	2	2	2	2	2	2	2	2	1	2	2	2	2	1	2	2
JAX00306151	2	1	1	1	1	1	1	1	1	1	1	2	1	2	2	2	2	2	2	2	2	2	2	1	2	2	2	2	1	2	2
JAX00025629	2	1	1	1	1	1	1	1	1	1	1	2	1	2	2	2	2	2	2	2	2	2	2	1	2	2	2	2	1	2	2
JAX00025630	2	1	1	1	1	1	1	1	1	1	1	2	1	2	2	2	2	2	2	2	2	2	2	1	2	2	1	2	1	2	2
JAX00025712	2	1	1	1	1	1	1	1	1	1	1	2	1	2	2	2	2	2	2	2	2	2	2	1	2	2	1	2	1	2	2
JAX00025713	2	1	1	2	1	1	1	1	1	1	1	2	1	2	2	2	2	2	2	2	2	2	2	1	2	2	1	2	1	2	2
JAX00307030	2	1	1	2	1	1	1	1	1	1	1	2	1	2	2	2	2	2	2	2	2	2	2	1	2	2	1	2	1	2	2
JAX00307032	2	1	1	2	1	1	1	2	1	1	1	2	1	2	2	2	2	2	2	2	2	2	2	1	2	2	1	2	1	2	2
JAX00307480	2	1	1	2	1	1	1	2	1	1	1	2	1	2	2	2	2	2	2	2	2	2	2	1	2	2	1	2	1	2	2
JAX00307481	2	1	1	1	1	1	1	2	1	1	1	2	1	2	2	2	2	2	2	2	2	2	2	1	2	2	1	2	1	2	2
D11MIT135	2	1	1	1	1	1	1	2	1	1	1	2	1	2	2	2	2	2	2	2	2	2	2	1	2	2	1	2	1	2	2
D11MIT268	2	1	1	1	1	1	1	2	1	1	1	2	2	1	2	2	2	2	2	2	2	2	2	2	2	2	2	2	1	2	2
JAX00309057	2	1	1	1	1	1	1	2	1	1	1	2	2	1	2	2	2	2	2	2	2	2	2	2	2	2	2	2	1	2	2
JAX00026719	2	1	1	1	1	1	1	1	1	1	1	2	2	1	2	2	2	2	2	2	2	2	2	2	2	2	2	2	1	2	2
D11MIT206	2	1	1	1	1	1	1	1	1	1	1	2	2	1	2	2	2	2	2	2	2	2	2	2	2	2	2	2	1	2	2
D11MIT313	2	1	1	1	1	1	1	1	2	1	1	2	2	1	2	2	2	2	2	2	2	2	2	1	2	2	2	2	2	2	2
JAX00027792	2	1	1	1	1	1	1	1	2	1	1	2	2	1	2	2	2	2	2	2	2	2	2	1	2	2	2	2	2	2	2
JAX00312007	2	1	1	1	1	1	1	1	2	1	1	2	2	1	2	2	2	2	2	2	2	2	2	1	2	2	1	2	2	2	2
JAX00027793	2	1	1	1	1	1	1	1	2	1	1	2	2	1	2	2	2	2	2	2	2	2	2	1	2	2	1	2	2	2	2
JAX00312044	2	1	1	1	1	1	1	1	2	1	2	2	2	1	2	2	2	2	2	2	2	2	2	1	2	2	1	2	2	2	2
JAX00312467	2	1	1	1	1	1	1	1	2	1	2	2	2	1	2	2	2	2	2	2	2	2	2	1	2	2	1	2	2	2	2
JAX00312471	2	1	1	1	1	1	1	1	2	1	2	2	2	1	2	2	2	2	2	1	2	2	2	1	2	2	1	2	2	2	2
JAX00313387	2	1	1	1	1	1	1	1	2	1	2	2	2	1	2	2	2	2	2	1	2	2	2	1	2	2	1	2	2	2	2
JAX00028244	1	1	1	1	1	1	1	1	2	1	2	2	2	1	2	2	2	2	2	1	2	2	2	1	2	2	1	2	2	2	2
JAX00313510	1	1	1	1	1	1	1	1	2	1	2	2	2	1	2	2	2	2	2	1	2	2	2	1	2	2	1	2	2	2	2
JAX00313615	1	1	1	1	2	1	1	1	1	1	2	2	2	1	2	2	2	2	2	1	2	2	2	2	2	2	1	2	2	2	2
D11MIT4	1	1	1	1	2	1	1	1	1	1	2	2	2	1	2	2	2	2	2	1	2	2	2	2	2	2	1	2	2	2	2
D11MIT245	1	1	1	1	2	1	1	1	1	1	2	2	2	1	2	2	2	2	2	1	1	2	2	2	2	2	1	2	2	2	2
JAX00029374	1	1	1	1	2	1	1	1	1	1	2	2	2	1	2	2	2	2	2	1	1	2	2	2	2	2	1	2	2	2	2
JAX00029575	1	1	1	2	2	1	1	1	1	1	2	2	2	1	2	2	2	2	2	1	1	2	2	2	2	1	1	2	2	2	2
JAX00029589	1	1	1	2	2	1	1	1	1	1	2	2	2	1	2	2	2	2	2	1	1	2	2	2	2	1	1	2	2	2	2
JAX00029683	1	1	1	2	2	1	1	1	1	1	2	2	2	1	2	2	2	2	2	2	1	2	2	2	2	1	1	2	2	2	2
rs13481127	1	1	1	2	2	1	1	1	1	1	2	2	2	1	2	2	2	2	2	2	1	2	2	2	2	1	1	2	2	2	2
JAX00316777	1	1	1	2	2	1	1	1	1	1	2	2	2	1	2	2	2	2	2	2	1	2	2	1	2	1	1	2	2	2	2
JAX00030189	1	1	1	2	2	1	1	1	1	1	2	2	2	1	2	2	2	2	2	2	1	2	2	1	2	1	1	2	2	2	2
JAX00317760	1	1	1	2	2	1	1	1	1	1	2	2	2	2	2	2	2	2	2	2	1	2	2	1	2	1	1	2	2	2	2
JAX00030370	1	1	1	2	2	1	1	1	1	1	2	2	2	2	2	2	2	2	2	2	1	2	2	1	2	1	1	2	2	2	2
JAX00318454	1	1	1	1	2	1	1	1	1	1	2	2	2	2	2	2	2	2	2	2	1	2	2	1	2	1	1	2	2	2	2
JAX00319073	1	1	1	1	2	1	1	1	1	1	2	2	2	2	2	2	2	2	2	2	1	2	2	1	2	1	1	2	2	2	2
JAX00319075	1	1	1	1	2	1	1	1	1	1	2	2	2	2	2	2	2	2	2	2	1	2	2	1	2	2	1	2	2	2	2
JAX00030814	1	1	1	1	2	1	1	1	1	1	2	2	2	2	2	2	2	2	2	2	1	2	2	1	2	2	1	2	2	2	2
JAX00030891	1	1	1	1	1	1	1	1	1	1	2	2	2	2	2	2	2	2	2	2	1	2	2	1	2	2	1	2	2	2	2
JAX00319867	1	1	1	1	1	1	1	1	1	1	2	2	2	2	2	2	2	2	2	2	1	2	2	1	2	2	1	2	2	2	2
JAX00030958	1	1	1	2	1	1	1	1	1	1	2	2	2	2	2	2	2	2	2	2	1	2	2	1	2	2	1	2	2	2	2
JAX00031059	1	1	1	2	1	1	1	1	1	1	2	2	2	2	2	2	2	2	2	2	1	2	2	1	2	2	1	2	2	2	2
JAX00031061	1	1	1	2	1	1	1	1	1	1	2	2	2	2	2	2	2	2	2	2	1	2	2	2	2	2	1	2	2	2	2
JAX00320114	1	1	1	2	1	1	1	1	1	1	2	2	2	2	2	2	2	2	2	2	1	2	2	2	2	2	1	2	2	2	2
JAX00031063	1	1	1	2	1	1	2	1	1	1	2	2	2	2	2	2	2	2	2	2	1	2	2	2	2	2	1	2	2	2	2
JAX00031558	1	1	1	2	1	1	2	1	1	1	2	2	2	2	2	2	2	2	2	2	1	2	2	2	2	2	1	2	2	2	2
JAX00321228	1	1	1	2	1	1	1	1	1	1	2	2	2	2	2	2	2	2	2	2	1	2	2	2	2	2	1	2	2	2	2
JAX00031768	1	1	1	2	1	1	1	1	1	1	2	2	2	2	2	2	2	2	2	2	1	2	2	2	2	2	1	2	2	2	2
JAX00031799	1	1	1	2	1	1	2	1	1	1	2	2	2	2	2	2	2	2	2	2	1	2	2	2	2	1	1	2	2	2	2
JAX00321834	1	1	1	2	1	1	2	1	1	1	2	2	2	2	2	2	2	2	2	2	1	2	2	2	2	1	1	2	2	2	2
JAX00031851	1	1	1	2	1	1	2	1	1	1	2	2	2	2	2	2	2	2	2	2	1	2	2	2	2	1	1	2	2	2	2
JAX00322018	1	1	1	2	1	1	2	1	1	1	2	2	2	2	2	2	2	2	2	2	1	2	2	2	2	1	1	2	2	2	2
JAX00031910	1	1	1	2	1	1	2	1	1	1	2	2	2	2	2	2	2	2	2	2	1	2	2	2	2	1	1	2	2	1	2
JAX00031970	1	1	1	2	1	1	2	1	1	1	2	2	2	2	2	2	2	2	2	2	1	2	2	2	2	1	1	2	2	1	2
JAX00031971	1	1	1	1	1	1	2	1	1	1	2	2	2	2	2	2	2	2	2	2	1	2	2	2	2	1	1	2	2	1	2
JAX00031990	1	1	1	1	1	1	2	1	1	1	2	2	2	2	2	2	2	2	2	2	1	2	2	2	2	1	1	2	2	1	2
JAX00031991	1	1	1	2	1	1	2	1	1	1	2	2	2	2	2	2	2	2	2	2	1	2	2	2	2	1	1	2	2	1	2
JAX00032241	1	1	1	2	1	1	2	1	1	1	2	2	2	2	2	2	2	2	2	2	1	2	2	2	2	1	1	2	2	1	2
JAX00032249	1	1	1	2	1	1	2	1	1	1	2	2	2	2	2	2	2	2	2	2	1	2	2	1	2	1	1	2	2	1	2
JAX00032271	1	1	1	2	1	1	2	1	1	1	2	2	2	2	2	2	2	2	2	2	1	2	2	1	2	1	1	2	2	1	2
JAX00032275	1	1	1	2	1	1	2	1	1	1	2	2	2	2	2	2	2	2	2	2	2	2	2	1	2	1	1	2	2	1	2
JAX00323267	1	1	1	2	1	1	2	1	1	1	2	2	2	2	2	2	2	2	2	2	2	2	2	1	2	1	1	2	2	1	2
JAX00032655	1	1	1	1	1	1	1	1	1	1	2	1	2	2	2	2	2	2	2	2	2	2	2	2	2	2	2	2	2	1	2
JAX00032799	1	1	1	1	1	1	1	1	1	1	2	1	2	2	2	2	2	2	2	2	2	2	2	2	2	2	2	2	2	1	2
JAX00324376	1	1	1	1	1	1	1	1	1	1	2	1	2	2	2	2	1	2	2	2	2	2	2	2	2	2	2	2	2	1	2
JAX00325001	1	1	1	1	1	1	1	1	1	1	2	1	2	2	2	2	1	2	2	2	2	2	2	2	2	2	2	2	2	1	2
JAX00033004	1	1	1	2	1	1	1	1	1	1	2	1	2	2	2	2	1	2	2	2	2	2	2	2	2	2	2	2	2	1	2
JAX00326892	1	1	1	2	1	1	1	1	1	1	2	1	2	2	2	2	1	2	2	2	2	2	2	2	2	2	2	2	2	1	2
JAX00033635	1	1	1	1	1	1	1	1	1	1	2	1	2	2	2	2	1	2	2	2	2	2	2	2	2	2	2	2	2	1	2
JAX00034153	1	1	1	1	1	1	1	1	1	1	2	1	2	2	2	2	1	2	2	2	2	2	2	2	2	2	2	2	2	1	2
JAX00034154	1	1	1	1	1	1	1	1	1	1	2	1	2	2	2	2	1	2	2	1	2	2	2	2	2	2	2	2	2	1	2
JAX00328732	1	1	1	1	1	1	1	1	1	1	2	1	2	2	2	2	1	2	2	1	2	2	2	2	2	2	2	2	2	1	2
JAX00328738	1	1	1	1	1	1	1	1	1	1	1	1	2	2	2	2	1	2	2	1	2	2	2	2	2	2	2	2	2	1	2
JAX00329006	1	1	1	1	1	1	1	1	1	1	1	1	2	2	2	2	1	2	2	1	2	2	2	2	2	2	2	2	2	1	2
JAX00329008	1	1	1	1	1	1	1	1	1	1	1	2	2	2	2	2	1	2	2	1	2	2	2	2	2	2	2	2	2	1	2
JAX00329859	1	1	1	1	1	1	1	1	1	1	1	2	2	2	2	2	1	2	2	1	2	2	2	2	2	2	2	2	2	1	2
JAX00329862	1	1	1	1	1	1	1	1	1	1	1	2	2	2	2	2	1	2	2	1	2	2	2	2	1	2	2	2	2	1	2
JAX00034718	1	1	1	1	1	1	1	1	1	1	1	2	2	2	2	2	1	2	2	1	2	2	2	2	1	2	2	2	2	1	2
JAX00034719	1	1	1	1	1	1	1	1	1	1	1	2	2	1	2	2	1	2	2	1	2	2	2	2	1	2	2	2	2	1	2
JAX00330295	1	1	1	1	1	1	1	1	1	1	1	2	2	1	2	2	1	2	2	1	2	2	2	2	1	2	2	2	2	1	2
JAX00330297	1	1	1	1	1	1	1	1	1	1	1	1	2	1	2	2	1	2	2	1	2	2	2	2	1	2	2	2	2	1	2
JAX00330534	1	1	1	1	1	1	1	1	1	1	1	1	2	1	2	2	1	2	2	1	2	2	2	2	1	2	2	2	2	1	2
JAX00034896	1	1	1	1	1	1	1	1	1	1	1	1	2	1	2	2	1	2	2	1	2	2	2	2	1	2	2	2	2	2	2
JAX00036002	1	1	1	1	1	1	1	1	1	1	1	1	2	1	2	2	1	2	2	1	2	2	2	2	1	2	2	2	2	2	2
JAX00333273	1	1	1	1	1	1	1	1	1	1	1	1	2	2	2	2	1	2	2	1	2	2	2	2	1	2	2	2	2	2	2
JAX00036196	1	1	1	1	1	1	1	1	1	1	1	1	2	2	2	2	1	2	2	1	2	2	2	2	1	2	2	2	2	2	2
JAX00036198	1	1	1	1	1	1	1	1	1	1	1	1	2	1	2	2	1	2	2	1	2	2	2	2	1	2	2	2	2	2	2
JAX00334998	1	1	1	1	1	1	1	1	1	1	1	1	2	1	2	2	1	2	2	1	2	2	2	2	1	2	2	2	2	2	2
JAX00036614	1	1	1	1	1	1	1	1	1	1	1	2	2	1	2	2	1	2	2	1	2	2	2	2	1	2	2	2	2	2	2
JAX00037235	1	1	1	1	1	1	1	1	1	1	1	2	2	1	2	2	1	2	2	1	2	2	2	2	1	2	2	2	2	2	2
JAX00037265	1	1	1	1	1	1	1	1	1	2	2	2	2	1	2	2	1	2	2	1	2	2	2	2	1	2	2	2	2	2	2
D12MIT114	1	1	1	1	1	1	1	1	1	2	2	2	2	1	2	2	1	2	2	1	2	2	2	2	1	2	2	2	2	2	2
D12MIT52	1	1	1	1	1	1	1	1	1	1	1	2	2	2	2	2	2	2	2	2	2	2	2	2	1	2	2	2	2	2	2
JAX00338750	1	1	1	1	1	1	1	1	1	1	1	2	2	2	2	2	2	2	2	2	2	2	2	2	1	2	2	2	2	2	2
JAX00037965	1	1	1	1	1	1	1	1	1	1	1	2	2	2	2	2	2	2	2	2	2	2	2	2	2	2	2	2	2	2	2
JAX00037970	1	1	1	1	1	1	1	1	1	1	1	2	2	2	2	2	2	2	2	2	2	2	2	2	2	2	2	2	2	2	2
JAX00038183	2	1	1	1	1	1	1	1	1	1	1	2	2	2	2	2	2	2	2	2	2	2	2	2	1	2	2	2	2	2	2
JAX00038400	2	1	1	1	1	1	1	1	1	1	1	2	2	2	2	2	2	2	2	2	2	2	2	2	1	2	2	2	2	2	2
JAX00038466	2	1	1	1	1	1	1	1	1	1	1	2	2	1	2	2	2	2	2	2	2	2	2	2	1	2	2	2	2	2	2
rs13481565	2	1	1	1	1	1	1	1	1	1	1	2	2	1	2	2	2	2	2	2	2	2	2	2	1	2	2	2	2	2	2
JAX00038551	2	1	1	1	1	1	1	1	1	2	1	2	2	1	2	2	2	2	2	2	2	2	2	2	1	2	2	2	2	2	2
JAX00038811	2	1	1	1	1	1	1	1	1	2	1	2	2	1	2	2	2	2	2	2	2	2	2	2	1	2	2	2	2	2	2
CEL-12_84750094	2	1	1	1	1	1	1	1	1	2	1	2	2	1	2	2	2	2	2	2	2	2	2	2	2	2	2	2	2	2	2
JAX00039006	2	1	1	1	1	1	1	1	1	2	1	2	2	1	2	2	2	2	2	2	2	2	2	2	2	2	2	2	2	2	2
D12MIT118	2	2	1	1	1	1	1	1	1	2	1	2	2	1	2	2	2	2	1	2	2	2	2	2	2	2	2	2	2	2	2
JAX00039235	2	2	1	1	1	1	1	1	1	2	1	2	2	1	2	2	2	2	1	2	2	2	2	2	2	2	2	2	2	2	2
JAX00039354	2	2	1	1	1	1	1	1	1	2	1	2	2	1	2	2	2	2	1	2	2	2	2	2	1	2	2	2	2	2	2
rs13481599	2	2	1	1	1	1	1	1	1	2	1	2	2	1	2	2	2	2	1	2	2	2	2	2	1	2	2	2	2	2	2
JAX00187756	2	1	1	1	1	1	1	1	2	2	1	2	2	1	2	2	2	2	1	2	2	2	2	2	1	2	2	2	2	2	2
JAX00343355	2	1	1	1	1	1	1	1	2	2	1	2	2	1	2	2	2	2	1	2	2	2	2	2	1	2	2	2	2	2	2
JAX00039824	2	1	1	1	1	1	1	1	2	2	1	2	2	2	2	2	2	2	1	2	2	2	2	2	1	2	2	2	2	2	2
JAX00039842	2	1	1	1	1	1	1	1	2	2	1	2	2	2	2	2	2	2	1	2	2	2	2	2	1	2	2	2	2	2	2
JAX00040020	2	1	1	1	1	1	2	1	2	2	2	2	2	2	2	2	2	2	2	2	1	2	2	2	1	2	2	2	2	2	2
JAX00040023	2	1	1	1	1	1	2	1	2	2	2	2	2	2	2	2	2	2	2	2	1	2	2	2	1	2	2	2	2	2	2
JAX00344763	2	1	1	1	1	1	2	1	2	1	2	2	2	2	2	2	2	2	2	2	1	2	2	2	1	1	2	2	2	2	2
JAX00345236	2	1	1	1	1	1	2	1	2	1	2	2	2	2	2	2	2	2	2	2	1	2	2	2	1	1	2	2	2	2	2
JAX00345239	2	1	1	1	1	1	1	1	2	1	2	2	2	2	2	2	2	2	2	2	1	2	2	2	1	1	2	2	2	2	2
JAX00040242	2	1	1	1	1	1	1	1	2	1	2	2	2	2	2	2	2	2	2	2	1	2	2	2	1	1	2	2	2	2	2
JAX00040244	2	1	1	1	1	1	2	1	2	1	2	2	2	2	2	2	2	2	2	2	1	2	2	2	1	1	2	2	2	2	2
JAX00345551	2	1	1	1	1	1	2	1	2	1	2	2	2	2	2	2	2	2	2	2	1	2	2	2	1	1	2	2	2	2	2
JAX00040306	2	1	1	1	1	1	1	1	2	1	2	2	2	2	2	2	2	2	2	2	1	2	2	2	1	1	2	2	2	2	2
JAX00345694	2	1	1	1	1	1	1	1	2	1	2	2	2	2	2	2	2	2	2	2	1	2	2	2	1	1	2	2	2	2	2
JAX00345696	2	1	1	1	1	1	1	1	2	1	2	2	2	2	2	2	2	2	2	2	1	2	2	2	1	2	2	2	2	2	2
JAX00347939	2	1	1	1	1	1	1	1	2	1	2	2	2	2	2	2	2	2	2	2	1	2	2	2	1	2	2	2	2	2	2
JAX00347943	2	1	1	1	1	1	1	1	2	1	2	2	1	2	2	2	2	2	2	2	1	2	2	2	1	2	2	2	2	2	2
JAX00041137	2	1	1	1	1	1	1	1	2	1	2	2	1	2	2	2	2	2	2	2	1	2	2	2	1	2	2	2	2	2	2
rs6215262	1	1	1	1	1	2	2	1	1	1	2	2	2	2	2	1	2	2	2	2	2	1	2	2	2	1	2	2	2	2	2
JAX00041255	1	1	1	1	1	2	2	1	1	1	2	2	2	2	2	1	2	2	2	2	2	1	2	2	2	1	2	2	2	2	2
JAX00348976	2	1	1	1	1	2	2	1	1	1	2	2	2	2	2	1	2	2	2	2	2	1	2	2	2	1	2	2	2	2	2
JAX00041278	2	1	1	1	1	2	2	1	1	1	2	2	2	2	2	1	2	2	2	2	2	1	2	2	2	1	2	2	2	2	2
JAX00350926	1	1	1	1	1	1	1	1	1	1	2	2	2	2	2	1	2	2	2	2	2	1	2	2	2	2	2	2	2	2	2
D13MIT17	1	1	1	1	1	1	1	1	1	1	2	2	2	2	2	1	2	2	2	2	2	1	2	2	2	2	2	2	2	2	2
D13MIT266	1	1	1	1	1	1	1	1	1	1	2	2	2	2	2	2	2	2	2	2	2	2	1	2	2	2	2	2	2	2	2
JAX00355360	1	1	1	1	1	1	1	1	1	1	2	2	2	2	2	2	2	2	2	2	2	2	1	2	2	2	2	2	2	2	2
JAX00355384	1	1	1	1	1	1	1	2	1	1	2	2	2	2	2	2	2	2	2	2	2	2	1	2	2	2	2	2	2	2	2
JAX00043683	1	1	1	1	1	1	1	2	1	1	2	2	2	2	2	2	2	2	2	2	2	2	1	2	2	2	2	2	2	2	2
JAX00043684	1	1	1	1	1	1	1	2	1	1	2	2	2	2	2	2	2	2	2	2	1	2	1	2	2	2	2	2	2	2	2
D13MIT88	1	1	1	1	1	1	1	2	1	1	2	2	2	2	2	2	2	2	2	2	1	2	1	2	2	2	2	2	2	2	2
D13MIT63	1	1	1	1	1	1	1	2	1	1	2	2	2	2	2	2	2	2	2	2	2	2	2	2	2	2	2	2	2	2	2
JAX00356394	1	1	1	1	1	1	1	2	1	1	2	2	2	2	2	2	2	2	2	2	2	2	2	2	2	2	2	2	2	2	1
rs6244558	1	1	1	1	1	1	1	2	1	1	2	2	2	2	2	2	2	2	2	2	2	2	2	2	2	2	2	2	2	2	1
D13MIT248	1	1	1	1	1	1	1	2	1	1	2	2	2	2	2	2	2	2	2	2	2	2	2	2	2	2	2	2	2	2	2
JAX00358377	1	1	1	1	1	1	1	2	1	1	2	2	2	2	2	2	2	2	2	2	2	2	2	2	2	2	2	2	2	2	2
JAX00044868	1	1	1	1	1	1	1	1	1	1	2	2	2	2	2	2	2	2	2	2	2	2	2	2	2	2	2	2	2	2	2
JAX00044915	1	1	1	1	1	1	1	1	1	1	2	2	2	2	2	2	2	2	2	2	2	2	2	2	2	2	2	2	2	2	2
JAX00358601	1	1	1	1	1	1	1	2	1	1	2	2	2	2	2	2	2	2	2	2	2	2	2	2	2	2	2	2	2	2	2
JAX00360951	1	1	1	1	1	1	1	2	1	1	2	2	2	2	2	2	2	2	2	2	2	2	2	2	2	2	2	2	2	2	2
JAX00045599	1	1	1	1	1	1	1	2	1	1	2	2	2	1	2	2	2	2	2	2	2	2	2	2	2	2	2	2	2	2	2
JAX00045835	1	1	1	1	1	1	1	2	1	1	2	2	2	1	2	2	2	2	2	2	2	2	2	2	2	2	2	2	2	2	2
JAX00361558	1	1	1	1	1	1	1	1	1	1	2	2	2	1	2	2	2	2	2	2	2	2	2	2	2	2	2	2	2	2	2
JAX00046076	1	1	1	1	1	1	1	1	1	1	2	2	2	1	2	2	2	2	2	2	2	2	2	2	2	2	2	2	2	2	2
JAX00046085	1	1	1	1	1	1	1	1	1	1	2	2	2	2	2	2	2	2	2	2	2	2	2	2	2	2	2	2	2	2	2
JAX00046108	1	1	1	1	1	1	1	1	1	1	2	2	2	2	2	2	2	2	2	2	2	2	2	2	2	2	2	2	2	2	2
JAX00046116	1	1	1	1	1	1	1	1	1	1	2	2	2	1	2	2	2	2	2	2	2	2	2	2	2	2	2	2	2	2	2
JAX00046220	1	1	1	1	1	1	1	1	1	1	2	2	2	1	2	2	2	2	2	2	2	2	2	2	2	2	2	2	2	2	2
JAX00046277	1	1	1	1	1	1	1	1	1	1	2	2	2	2	2	2	2	2	2	2	2	2	2	2	2	2	2	2	2	2	2
JAX00046280	1	1	1	1	1	1	1	1	1	1	2	2	2	2	2	2	2	2	2	2	2	2	2	2	2	2	2	2	2	2	1
JAX00046632	1	1	1	1	1	1	1	1	1	1	2	2	2	2	2	2	2	2	2	2	2	2	2	2	2	2	2	2	2	2	1
JAX00046852	1	1	1	1	1	1	1	1	1	1	2	2	2	2	2	2	2	2	2	2	2	2	2	2	2	1	2	2	2	1	1
D13MIT314	1	1	1	1	1	1	1	1	1	1	2	2	2	2	2	2	2	2	2	2	2	2	2	2	2	1	2	2	2	1	1
D13MIT193	1	1	1	1	1	1	1	1	1	1	2	2	2	2	2	2	2	2	2	2	2	2	2	2	2	1	2	2	2	1	1
JAX00047775	1	1	1	1	1	1	1	1	1	1	2	2	2	2	2	2	2	2	2	2	2	2	2	2	2	1	2	2	2	1	1
JAX00366646	1	1	2	1	1	1	1	1	1	1	2	2	2	2	2	2	2	2	2	2	2	2	2	2	2	1	2	2	2	1	1
JAX00047909	1	1	2	1	1	1	1	1	1	1	2	2	2	2	2	2	2	2	2	2	2	2	2	2	2	1	2	2	2	1	1
JAX00367077	1	1	2	1	1	1	1	1	1	1	2	2	2	2	2	2	2	2	2	2	2	2	2	1	2	1	2	2	2	1	1
JAX00048040	1	1	2	1	1	1	1	1	1	1	2	2	2	2	2	2	2	2	2	2	2	2	2	1	2	1	2	2	2	1	1
JAX00367463	1	1	2	1	1	1	1	1	1	1	2	2	2	2	2	2	2	2	2	2	2	2	2	1	2	1	2	2	2	1	2
JAX00367469	1	1	2	1	1	1	1	1	1	1	2	2	2	2	2	2	2	2	2	2	2	2	2	1	2	1	2	2	2	1	2
JAX00367470	1	1	1	1	1	1	1	1	1	1	2	2	2	2	2	2	2	2	2	2	2	2	2	1	2	1	2	2	2	1	2
JAX00048317	1	1	1	1	1	1	1	1	1	1	2	2	2	2	2	2	2	2	2	2	2	2	2	1	2	1	2	2	2	1	2
JAX00048323	1	1	1	1	1	1	1	1	1	2	2	2	2	2	2	2	2	2	2	2	2	2	2	1	2	1	2	2	2	1	2
JAX00368651	1	1	1	1	1	1	1	1	1	2	2	2	2	2	2	2	2	2	2	2	2	2	2	1	2	1	2	2	2	1	2
JAX00368654	1	1	2	1	1	1	1	1	1	2	2	2	2	2	2	2	2	2	2	2	2	2	2	1	2	1	2	2	2	1	2
JAX00368923	1	1	2	1	1	1	1	1	1	2	2	2	2	2	2	2	2	2	2	2	2	2	2	1	2	1	2	2	2	1	2
JAX00048540	1	1	2	1	1	1	1	1	1	2	2	2	2	2	2	2	2	2	2	2	2	2	2	1	2	1	2	2	2	1	2
JAX00048566	1	1	2	1	1	1	1	1	1	2	2	2	2	2	2	2	2	2	2	2	2	2	2	1	2	1	2	2	2	1	2
JAX00048569	1	2	2	1	1	1	1	1	1	2	2	2	2	2	2	2	2	2	2	2	2	2	2	1	2	1	2	2	2	1	2
JAX00048693	1	2	2	1	1	1	1	1	1	2	2	2	2	2	2	2	2	2	2	2	2	2	2	1	2	1	2	2	2	1	2
JAX00369222	1	2	2	1	1	1	1	1	1	2	2	2	1	2	2	2	2	2	2	2	2	2	2	1	2	1	2	2	2	1	2
JAX00048768	1	2	2	1	1	1	1	1	1	2	2	2	1	2	2	2	2	2	2	2	2	2	2	1	2	1	2	2	2	1	2
JAX00048798	1	2	2	1	1	1	1	1	1	2	2	2	1	2	2	2	2	2	2	2	2	2	2	2	2	1	2	2	2	1	2
JAX00369786	1	2	2	1	1	1	1	1	1	2	2	2	1	2	2	2	2	2	2	2	2	2	2	2	2	1	2	2	2	1	2
JAX00048893	1	2	1	1	1	1	1	1	1	2	2	2	1	2	2	2	2	2	2	2	2	2	2	2	2	1	2	2	2	1	2
JAX00370002	1	2	1	1	1	1	1	1	1	2	2	2	1	2	2	2	2	2	2	2	2	2	2	2	2	1	2	2	2	1	2
JAX00049012	1	1	1	1	1	1	1	1	1	2	2	2	1	2	2	2	2	2	2	2	2	2	2	2	2	1	2	2	2	1	2
D13MIT260	1	1	1	1	1	1	1	1	1	2	2	2	1	2	2	2	2	2	2	2	2	2	2	2	2	1	2	2	2	1	2
JAX00049161	1	1	1	1	1	1	1	1	1	2	2	2	1	2	2	2	2	2	2	2	2	2	2	2	2	1	2	2	2	2	2
D13MIT293	1	1	1	1	1	1	1	1	1	2	2	2	1	2	2	2	2	2	2	2	2	2	2	2	2	1	2	2	2	2	2
D13MIT77	1	1	1	1	1	1	1	1	2	2	2	2	1	2	2	2	2	2	2	1	2	2	2	2	2	1	2	2	2	2	2
JAX00049679	1	1	1	1	1	1	1	1	2	2	2	2	1	2	2	2	2	2	2	1	2	2	2	2	2	1	2	2	2	2	2
JAX00187921	1	1	1	1	1	1	2	1	1	1	2	2	2	2	2	2	2	2	2	2	2	2	2	2	2	2	2	2	2	2	2
JAX00372834	1	1	1	1	1	1	2	1	1	1	2	2	2	2	2	2	1	2	2	2	2	2	2	2	2	2	2	2	2	2	2
JAX00373529	1	1	1	1	1	1	2	1	1	1	2	2	2	2	2	2	1	2	2	2	2	2	2	2	2	2	2	2	2	2	2
JAX00050316	1	1	1	1	1	2	2	1	1	1	2	2	2	2	2	2	1	2	2	2	2	2	2	2	2	2	2	2	2	2	2
JAX00374204	1	1	1	1	1	2	2	1	1	1	2	2	2	2	2	2	1	2	2	2	2	2	2	2	2	2	2	2	2	2	2
JAX00050802	1	1	1	1	1	1	2	1	1	1	2	2	2	2	2	2	2	2	2	2	2	2	2	2	2	2	2	2	2	2	2
D14MIT207	1	1	1	1	1	1	2	1	1	1	2	2	2	2	2	2	2	2	2	2	2	2	2	2	2	2	2	2	2	2	2
JAX00187947	1	1	1	1	1	1	2	1	1	1	2	2	2	2	2	2	2	2	2	2	2	2	2	2	2	2	2	1	2	2	2
D14MIT133	1	1	1	1	1	1	2	1	1	1	2	2	2	2	2	2	2	2	2	2	2	2	2	2	2	2	2	1	2	2	2
rs13482159	1	1	1	1	1	1	2	1	1	1	2	2	2	2	2	2	2	2	2	2	2	2	1	2	2	2	2	1	2	2	2
JAX00052556	1	1	1	1	1	1	2	1	1	1	2	2	2	2	2	2	2	2	2	2	2	2	1	2	2	2	2	1	2	2	2
JAX00052558	1	1	1	1	1	1	1	1	1	1	2	2	2	2	2	2	2	2	2	2	2	2	1	2	2	2	2	1	2	2	2
JAX00053141	1	1	1	1	1	1	1	1	1	1	2	2	2	2	2	2	2	2	2	2	2	2	1	2	2	2	2	1	2	2	2
JAX00380432	1	1	1	1	1	1	2	1	1	1	2	2	2	2	2	2	2	2	2	2	2	2	1	2	2	2	2	1	2	2	2
JAX00187980	1	1	1	1	1	1	2	1	1	1	2	2	2	2	2	2	2	2	2	2	2	2	1	2	2	2	2	1	2	2	2
JAX00053291	1	1	1	1	1	2	2	1	1	1	2	2	2	2	2	2	2	2	2	2	2	2	1	2	2	2	2	1	2	2	2
JAX00381469	1	1	1	1	1	2	2	1	1	1	2	2	2	2	2	2	2	2	2	2	2	2	1	2	2	2	2	1	2	2	2
JAX00053663	1	1	1	1	1	1	2	1	1	1	2	2	2	2	2	2	2	2	2	2	2	2	1	2	2	2	2	1	2	2	2
D14MIT114	1	1	1	1	1	1	2	1	1	1	2	2	2	2	2	2	2	2	2	2	2	2	1	2	2	2	2	1	2	2	2
JAX00383048	1	1	1	1	1	1	2	1	1	1	2	2	2	2	2	2	2	2	2	2	2	2	1	2	2	2	2	2	2	2	2
JAX00054309	1	1	1	1	1	1	2	1	1	1	2	2	2	2	2	2	2	2	2	2	2	2	1	2	2	2	1	2	2	2	2
D14MIT239	1	1	1	1	1	1	2	1	1	1	2	2	2	2	2	2	2	2	2	2	2	2	1	2	2	2	1	2	2	2	2
D14MIT69	1	1	1	1	1	1	2	1	1	1	2	2	2	2	2	2	2	2	2	2	2	2	1	2	2	2	1	2	2	2	2
JAX00384731	1	1	1	1	1	1	2	1	1	1	2	2	2	2	2	2	2	2	2	2	2	2	1	2	2	2	1	2	2	2	2
JAX00384737	1	1	1	1	1	1	2	1	1	1	2	2	2	2	2	2	2	2	2	2	2	2	1	2	2	2	2	2	2	2	2
JAX00054969	1	1	1	1	1	1	2	1	1	1	2	2	2	2	2	2	2	2	2	2	2	2	1	2	2	2	2	2	2	2	2
JAX00385294	1	1	1	1	1	1	2	1	1	1	2	2	2	2	2	2	2	2	2	2	2	2	2	2	2	2	2	2	2	2	2
JAX00388314	1	1	1	1	1	1	2	1	1	1	2	2	2	2	2	2	2	2	2	2	2	2	2	2	2	2	2	2	2	2	2
JAX00056892	2	1	1	1	1	1	2	1	1	1	2	2	2	2	2	2	2	2	2	2	2	2	2	2	2	2	2	2	2	2	2
JAX00057774	2	1	1	1	1	1	2	1	1	1	2	2	2	2	2	2	2	2	2	2	2	2	2	2	2	2	2	2	2	2	2
JAX00057777	2	1	1	1	1	1	2	1	1	2	2	2	2	2	2	2	2	2	2	2	2	2	2	2	2	2	2	2	2	2	2
JAX00057809	2	1	1	1	1	1	2	1	1	2	2	2	2	2	2	2	2	2	2	2	2	2	2	2	2	2	2	2	2	2	2
JAX00057888	2	1	1	2	1	1	2	1	1	2	2	2	2	2	2	2	2	2	2	2	2	2	2	2	2	2	2	2	2	2	2
JAX00057927	2	1	1	2	1	1	2	1	1	2	2	2	2	2	2	2	2	2	2	2	2	2	2	2	2	2	2	2	2	2	2
JAX00188048	2	1	1	2	1	1	1	1	1	2	2	2	2	2	2	2	2	2	2	2	2	2	2	2	2	2	2	2	2	2	2
JAX00057988	2	1	1	2	1	1	1	1	1	2	2	2	2	2	2	2	2	2	2	2	2	2	2	2	2	2	2	2	2	2	2
JAX00057989	2	1	1	1	1	1	1	1	1	2	2	2	2	2	2	2	2	2	2	2	2	2	2	2	2	2	2	2	2	2	2
JAX00058212	2	1	1	1	1	1	1	1	1	2	2	2	2	2	2	2	2	2	2	2	2	2	2	2	2	2	2	2	2	2	2
JAX00058213	2	1	1	1	1	1	1	1	1	1	2	2	2	2	2	2	2	2	2	2	2	2	2	2	2	2	2	2	2	2	2
JAX00058326	2	1	1	1	1	1	1	1	1	1	2	2	2	2	2	2	2	2	2	2	2	2	2	2	2	2	2	2	2	2	2
CEL-15_8331158	1	1	1	1	1	1	1	1	1	1	2	2	1	2	2	1	2	2	2	2	2	2	2	2	2	2	2	1	2	2	2
rs13482497	1	1	1	1	1	1	1	1	1	1	2	2	1	2	2	1	2	2	2	2	2	2	2	2	2	2	2	1	2	2	2
JAX00060316	1	1	1	1	1	1	1	1	1	1	2	2	1	2	2	1	2	2	2	2	2	2	2	2	1	2	2	1	2	2	2
JAX00396776	1	1	1	1	1	1	1	1	1	1	2	2	1	2	2	1	2	2	2	2	2	2	2	2	1	2	2	1	2	2	2
JAX00396835	1	1	1	1	1	1	1	1	1	1	2	2	1	2	2	2	2	2	2	2	2	2	2	2	1	2	2	1	2	2	2
D15MIT111	1	1	1	1	1	1	1	1	1	1	2	2	1	2	2	2	2	2	2	2	2	2	2	2	1	2	2	1	2	2	2
D15MIT229	1	1	1	1	1	1	1	1	1	1	2	2	1	2	2	2	2	2	2	2	2	2	2	2	1	2	2	1	2	2	2
D15MIT115	1	1	1	1	1	1	1	1	1	1	2	2	1	2	2	2	2	2	2	2	2	2	2	2	1	2	2	1	2	2	2
D15MIT167	1	1	1	1	1	1	1	1	1	1	2	2	1	2	2	2	2	2	2	2	2	2	2	2	1	1	2	1	2	2	2
D15MIT122	1	1	1	1	1	1	1	1	1	1	2	2	1	2	2	2	2	2	2	2	2	2	2	2	1	1	2	1	2	2	2
D15MIT156	1	1	1	1	1	1	1	1	1	1	2	2	1	2	2	2	1	2	2	2	2	2	2	2	1	1	2	1	1	2	2
JAX00063517	1	1	1	1	1	1	1	1	1	1	2	2	1	2	2	2	1	2	2	2	2	2	2	2	1	1	2	1	1	2	2
JAX00063521	1	1	1	1	1	1	1	1	1	1	2	2	1	2	2	2	1	2	2	2	2	2	2	2	1	1	2	1	2	2	2
JAX00063569	1	1	1	1	1	1	1	1	1	1	2	2	1	2	2	2	1	2	2	2	2	2	2	2	1	1	2	1	2	2	2
JAX00405891	1	1	1	1	1	1	1	1	1	1	2	2	1	1	2	2	1	2	2	2	2	2	1	2	1	1	2	1	2	2	2
JAX00063746	1	1	1	1	1	1	1	1	1	1	2	2	1	1	2	2	1	2	2	2	2	2	1	2	1	1	2	1	2	2	2
JAX00063822	1	1	1	1	1	1	1	1	1	1	2	2	1	1	2	2	1	2	2	2	2	2	1	2	1	1	2	2	2	2	2
JAX00188145	1	1	1	1	1	1	1	1	1	1	2	2	1	1	2	2	1	2	2	2	2	2	1	2	1	1	2	2	2	2	2
JAX00064299	1	1	1	1	1	1	1	1	1	1	2	2	1	1	2	2	1	2	2	2	2	2	1	2	1	1	2	2	1	2	2
JAX00064312	1	1	1	1	1	1	1	1	1	1	2	2	1	1	2	2	1	2	2	2	2	2	1	2	1	1	2	2	1	2	2
JAX00064319	1	1	1	2	1	1	1	1	1	1	2	2	1	1	2	2	1	2	2	2	2	2	1	2	1	1	2	2	1	2	2
D15MIT107	1	1	1	2	1	1	1	1	1	1	2	2	1	1	2	2	1	2	2	2	2	2	1	2	1	1	2	2	1	2	2
D15MIT170	1	1	1	2	1	1	1	1	1	1	2	2	1	1	2	2	2	2	2	2	2	2	1	2	2	1	2	2	1	2	2
rs13482695	1	1	1	2	1	1	1	1	1	1	2	2	1	1	2	2	2	2	2	2	2	2	1	2	2	1	2	2	1	2	2
D15MIT171	1	1	1	2	1	1	1	1	1	1	2	1	1	1	2	2	2	2	2	2	2	2	1	2	2	2	2	2	2	2	2
JAX00065336	1	1	1	2	1	1	1	1	1	1	2	1	1	1	2	2	2	2	2	2	2	2	1	2	2	2	2	2	2	2	2
JAX00065337	1	1	1	2	1	1	1	1	1	1	2	1	1	1	2	2	2	2	2	2	2	2	2	2	2	2	2	2	2	2	2
D15MIT161	1	1	1	2	1	1	1	1	1	1	2	1	1	1	2	2	2	2	2	2	2	2	2	2	2	2	2	2	2	2	2
D15MIT42	1	1	1	1	1	1	1	1	1	1	2	1	1	1	2	2	2	2	2	2	2	2	2	2	2	2	2	2	2	2	2
JAX00065752	1	1	1	1	1	1	1	1	1	1	2	1	1	1	2	2	2	2	2	2	2	2	2	2	2	2	2	2	2	2	2
JAX00065761	1	1	1	2	1	1	2	1	1	1	2	1	1	1	2	2	2	2	2	2	2	2	2	2	2	2	2	2	2	2	2
JAX00065843	1	1	1	2	1	1	2	1	1	1	2	1	1	1	2	2	2	2	2	2	2	2	2	2	2	2	2	2	2	2	2
JAX00412465	1	1	1	2	1	1	1	1	1	1	2	2	2	2	2	2	2	2	2	2	2	2	2	2	2	2	2	2	2	2	2
JAX00413053	1	1	1	2	1	1	1	1	1	1	2	2	2	2	2	2	2	2	2	2	2	2	2	2	2	2	2	2	2	2	2
JAX00066136	1	1	1	2	1	1	1	1	1	1	2	2	2	2	2	2	2	2	2	2	2	2	1	2	2	2	2	2	2	2	2
JAX00066394	1	1	1	2	1	1	1	1	1	1	2	2	2	2	2	2	2	2	2	2	2	2	1	2	2	2	2	2	2	2	2
JAX00066395	1	1	1	2	1	1	1	1	1	1	2	2	2	2	2	2	2	2	2	2	2	2	1	2	2	2	2	2	1	2	2
JAX00066396	1	1	1	2	1	1	1	1	1	1	2	2	2	2	2	2	2	2	2	2	2	2	1	2	2	2	2	2	1	2	2
D16MIT100	1	1	1	2	1	1	1	1	1	1	2	2	2	2	2	2	2	2	2	2	2	2	1	2	2	2	1	2	2	2	2
JAX00414459	1	1	1	2	1	1	1	1	1	1	2	2	2	2	2	2	2	2	2	2	2	2	1	2	2	2	1	2	2	2	2
JAX00066729	1	1	1	2	1	1	1	1	1	1	2	2	2	2	2	2	2	2	2	2	2	2	1	2	2	2	2	2	2	2	2
JAX00188210	1	1	1	2	1	1	1	1	1	1	2	2	2	2	2	2	2	2	2	2	2	2	1	2	2	2	2	2	2	2	2
rs4165065	1	1	1	2	1	1	1	1	1	1	2	2	2	2	2	2	2	2	2	2	2	2	1	2	2	2	2	2	1	2	2
JAX00067149	1	1	1	1	1	1	1	1	1	1	2	2	2	2	2	2	2	2	2	2	2	2	1	2	2	1	2	2	1	2	2
JAX00067280	1	1	1	1	1	1	1	1	1	1	2	2	2	2	2	2	2	2	2	2	2	2	1	2	2	1	2	2	1	2	2
JAX00067634	1	1	1	1	1	1	1	1	1	1	2	2	2	2	2	2	2	2	2	2	2	2	1	2	2	1	2	2	1	2	2
JAX00417243	1	1	1	1	1	1	1	1	1	1	2	2	2	2	2	2	2	2	2	2	2	2	1	2	2	1	2	2	1	2	2
JAX00417263	1	1	1	1	1	1	1	1	1	1	2	2	2	2	2	2	2	2	2	2	2	2	1	2	2	2	2	2	1	2	2
JAX00420786	1	1	1	1	1	1	1	1	1	1	2	2	2	2	2	2	2	2	2	2	2	2	1	2	2	2	2	2	1	2	2
JAX00069470	1	1	1	1	1	1	1	2	1	1	2	2	2	2	2	2	2	2	2	2	2	2	1	2	2	2	2	2	1	2	2
JAX00420824	1	1	1	1	1	1	1	2	1	1	2	2	2	2	2	2	2	2	2	2	2	2	1	2	2	2	2	2	1	2	2
JAX00421181	1	1	1	1	1	1	1	2	1	1	2	2	2	2	2	2	2	2	2	2	2	2	1	2	2	2	1	2	1	2	2
JAX00423134	1	1	1	1	1	1	1	2	1	1	2	2	2	2	2	2	2	2	2	2	2	2	1	2	2	2	1	2	1	2	2
JAX00423138	1	1	1	1	1	1	1	2	1	1	2	2	2	2	2	2	2	2	2	2	2	2	1	2	2	2	1	2	2	2	2
JAX00071083	1	1	1	1	1	1	1	2	1	1	2	2	2	2	2	2	2	2	2	2	2	2	1	2	2	2	1	2	2	2	2
JAX00071087	1	1	1	1	1	1	1	2	1	1	2	2	2	2	2	2	2	2	1	2	2	2	1	2	2	2	1	2	2	2	2
D16MIT117	1	1	1	1	1	1	1	2	1	1	2	2	2	2	2	2	2	2	1	2	2	2	1	2	2	2	1	2	2	2	2
rs4204106	1	1	1	1	1	1	1	2	1	1	2	2	2	2	2	2	2	2	1	2	2	2	1	2	2	2	2	2	2	2	2
JAX00072041	1	1	1	1	1	1	1	2	1	1	2	2	2	2	2	2	2	2	1	2	2	2	1	2	2	2	2	2	2	2	2
JAX00072042	1	1	1	1	1	1	1	2	1	1	2	2	2	2	2	2	2	2	2	2	2	2	1	2	2	2	2	2	2	2	2
JAX00427113	1	1	1	1	1	1	1	2	1	1	2	2	2	2	2	2	2	2	2	2	2	2	1	2	2	2	2	2	2	2	2
JAX00188319	1	1	1	1	1	1	1	2	1	1	2	2	2	2	2	2	2	2	1	2	2	2	1	2	2	2	2	2	2	2	2
JAX00072550	1	1	1	1	1	1	1	2	1	1	2	2	2	2	2	2	2	2	1	2	2	2	1	2	2	2	2	2	2	2	2
JAX00072557	1	1	1	1	1	1	1	2	1	1	2	2	2	2	2	2	2	2	2	2	2	2	1	2	2	2	2	2	2	2	2
rs3712360	1	1	1	1	1	1	1	2	1	1	2	2	2	2	2	2	2	2	2	2	2	2	1	2	2	2	2	2	2	2	2
rs3696981	1	1	1	1	1	1	1	2	1	1	2	2	2	2	2	2	2	2	2	2	2	2	1	2	2	2	2	2	2	2	2
JAX00072954	1	1	1	1	1	1	1	2	1	1	2	2	2	2	2	2	2	2	2	2	2	2	1	2	2	2	2	2	2	2	2
JAX00072960	1	1	1	2	1	1	1	1	1	1	2	2	2	1	2	2	2	2	2	1	2	2	2	2	1	2	2	2	2	2	2
D17MIT164	1	1	1	2	1	1	1	1	1	1	2	2	2	1	2	2	2	2	2	1	2	2	2	2	1	2	2	2	2	2	2
D17MIT113	1	1	1	2	1	1	1	1	1	1	2	2	2	1	2	2	2	2	2	1	2	2	2	2	1	2	2	2	2	2	2
JAX00432634	1	1	1	2	1	1	1	1	1	1	2	2	2	1	2	2	2	2	2	1	2	2	2	2	1	2	2	2	2	2	2
JAX00073922	1	1	1	2	1	1	1	1	1	1	2	2	2	1	2	2	2	2	2	1	1	2	2	2	2	2	2	2	2	2	2
JAX00074672	1	1	1	2	1	1	1	1	1	1	2	2	2	1	2	2	2	2	2	1	1	2	2	2	2	2	2	2	2	2	2
JAX00074692	1	1	1	2	1	1	1	1	1	1	2	2	2	1	2	2	2	2	2	1	2	2	2	2	2	2	2	2	2	2	2
D17MIT101	1	1	1	2	1	1	1	1	1	1	2	2	2	1	2	2	2	2	2	1	2	2	2	2	2	2	2	2	2	2	2
D17MIT21	1	1	1	1	1	1	1	1	1	1	2	2	2	1	2	2	2	2	2	1	2	1	2	2	2	2	2	2	2	2	2
JAX00075358	1	1	1	1	1	1	1	1	1	1	2	2	2	1	2	2	2	2	2	1	2	1	2	2	2	2	2	2	2	2	2
JAX00075359	1	1	1	2	1	1	1	1	1	1	2	2	2	1	2	2	2	2	2	1	2	1	2	2	2	2	2	2	2	2	2
JAX00437779	1	1	1	2	1	1	1	1	1	1	2	2	2	1	2	2	2	2	2	1	2	1	2	2	2	2	2	2	2	2	2
JAX00438288	1	1	1	2	1	1	1	1	1	1	2	2	2	2	2	2	2	2	2	1	2	1	2	2	2	2	2	2	2	2	2
JAX00439683	1	1	1	2	1	1	1	1	1	1	2	2	2	2	2	2	2	2	2	1	2	1	2	2	2	2	2	2	2	2	2
JAX00076039	1	1	1	2	1	1	1	1	1	1	2	2	2	2	2	2	2	2	2	1	2	1	2	2	2	2	2	2	2	2	2
JAX00076072	1	1	1	2	1	1	1	1	1	1	2	2	2	2	2	2	2	2	2	1	2	1	2	2	2	2	2	2	2	2	2
JAX00440215	1	1	1	2	1	1	1	1	1	1	2	2	2	2	2	2	2	2	2	2	2	1	2	2	2	2	2	2	2	2	2
JAX00188406	1	1	1	2	1	1	1	1	1	1	2	2	2	2	2	2	2	2	2	2	2	1	2	2	2	2	2	2	2	2	2
JAX00440242	1	1	1	2	1	1	1	1	1	1	2	2	2	2	2	1	2	2	2	2	2	1	2	2	2	2	2	2	2	2	2
JAX00076207	1	1	1	2	1	1	1	1	1	1	2	2	2	2	2	1	2	2	2	2	2	1	2	2	2	2	2	2	2	2	2
JAX00076213	1	1	1	2	1	1	1	1	1	1	2	2	2	2	2	1	2	2	2	2	2	1	2	2	2	2	2	2	1	2	2
JAX00440697	1	1	1	2	1	1	1	1	1	1	2	2	2	2	2	1	2	2	2	2	2	1	2	2	2	2	2	2	1	2	2
JAX00440698	1	1	1	2	1	1	1	1	1	1	2	2	2	2	2	1	2	2	2	2	2	1	2	2	1	2	2	2	1	2	2
JAX00441216	1	1	1	2	1	1	1	1	1	1	2	2	2	2	2	1	2	2	2	2	2	1	2	2	1	2	2	2	1	2	2
JAX00076444	1	1	1	1	1	1	1	1	1	1	2	2	2	2	2	1	2	2	2	2	2	1	2	2	1	2	2	2	1	2	2
JAX00076654	1	1	1	1	1	1	1	1	1	1	2	2	2	2	2	1	2	2	2	2	2	1	2	2	1	2	2	2	1	2	2
JAX00076658	1	1	1	1	1	1	1	1	1	1	2	2	2	2	2	2	2	2	2	2	2	1	2	2	1	2	2	2	1	2	2
JAX00076936	1	1	1	1	1	1	1	1	1	1	2	2	2	2	2	2	2	2	2	2	2	1	2	2	1	2	2	2	1	2	2
JAX00077254	1	1	1	1	1	1	1	1	1	1	2	2	1	2	2	2	2	2	2	2	2	1	2	2	1	2	2	2	1	2	2
JAX00077562	1	1	1	1	1	1	1	1	1	1	2	2	1	2	2	2	2	2	2	2	2	1	2	2	1	2	2	2	1	2	2
JAX00077563	1	1	1	1	1	1	1	1	1	1	2	2	2	2	2	2	2	2	2	2	2	1	2	2	1	2	2	2	1	2	2
JAX00077604	1	1	1	1	1	1	1	1	1	1	2	2	2	2	2	2	2	2	2	2	2	1	2	2	1	2	2	2	1	2	2
JAX00077608	2	1	1	1	1	1	1	1	1	1	2	2	2	2	2	2	2	2	2	2	2	1	2	2	2	2	2	2	1	2	2
JAX00077695	2	1	1	1	1	1	1	1	1	1	2	2	2	2	2	2	2	2	2	2	2	1	2	2	2	2	2	2	1	2	2
JAX00077700	2	1	1	1	1	1	1	1	1	1	2	2	2	2	2	2	2	2	2	2	2	1	2	2	2	2	2	2	1	2	1
JAX00077733	2	1	1	1	1	1	1	1	1	1	2	2	2	2	2	2	2	2	2	2	2	1	2	2	2	2	2	2	1	2	1
JAX00444528	2	1	1	1	1	1	1	1	1	1	2	2	2	2	2	2	2	2	2	2	2	2	2	2	2	2	2	2	1	2	1
JAX00444784	2	1	1	1	1	1	1	1	1	1	2	2	2	2	2	2	2	2	2	2	2	2	2	2	2	2	2	2	1	2	1
JAX00077825	1	1	1	1	1	1	1	1	1	1	2	2	2	2	2	2	2	2	2	2	2	2	2	2	2	2	2	2	1	2	1
JAX00445720	1	1	1	1	1	1	1	1	1	1	2	2	2	2	2	2	2	2	2	2	2	2	2	2	2	2	2	2	1	2	1
JAX00078034	1	1	1	1	1	1	1	1	1	1	2	2	2	2	2	2	2	2	2	2	2	2	2	2	2	2	2	2	2	2	1
JAX00446289	1	1	1	1	1	1	1	1	1	1	2	2	2	2	2	2	2	2	2	2	2	2	2	2	2	2	2	2	2	2	1
JAX00188443	1	1	1	1	1	1	1	1	1	1	2	2	2	2	2	2	2	2	2	2	2	2	2	2	2	2	2	2	2	2	2
JAX00446820	1	1	1	1	1	1	1	1	1	1	2	2	2	2	2	2	2	2	2	2	2	2	2	2	2	2	2	2	2	2	2
JAX00078316	1	1	1	1	1	1	1	1	1	1	2	2	2	2	2	2	2	2	2	2	2	2	2	2	2	2	1	2	2	2	2
JAX00078406	1	1	1	1	1	1	1	1	1	1	2	2	2	2	2	2	2	2	2	2	2	2	2	2	2	2	1	2	2	2	2
JAX00078515	1	1	1	1	1	1	1	1	2	1	2	2	2	2	2	2	2	2	2	2	2	2	2	2	2	2	1	2	2	2	2
JAX00078692	1	1	1	1	1	1	1	1	2	1	2	2	2	2	2	2	2	2	2	2	2	2	2	2	2	2	1	2	2	2	2
gnf17.083.842	1	1	1	1	1	1	1	1	1	1	2	2	2	2	2	2	2	2	2	2	2	2	2	2	2	2	1	2	2	2	2
JAX00078926	1	1	1	1	1	1	1	1	1	1	2	2	2	2	2	2	2	2	2	2	2	2	2	2	2	2	1	2	2	2	2
JAX00078941	1	1	1	1	1	1	1	1	1	1	2	2	2	2	2	2	2	2	2	2	2	2	1	2	2	2	1	2	2	2	2
JAX00079050	1	1	1	1	1	1	1	1	1	1	2	2	2	2	2	2	2	2	2	2	2	2	1	2	2	2	1	2	2	2	2
JAX00079051	1	1	1	1	1	1	1	1	2	1	2	2	2	2	2	2	2	2	2	2	2	2	1	2	2	2	1	2	2	2	2
JAX00079256	1	1	1	1	1	1	1	1	2	1	2	2	2	2	2	2	2	2	2	2	2	2	1	2	2	2	1	2	2	2	2
JAX00079257	2	1	1	1	1	1	1	1	2	1	2	2	2	2	2	2	2	2	2	2	2	2	1	2	2	2	1	2	2	2	2
JAX00079315	2	1	1	1	1	1	1	1	2	1	2	2	2	2	2	2	2	2	2	2	2	2	1	2	2	2	1	2	2	2	2
JAX00079334	2	1	1	1	1	1	1	1	2	1	2	2	2	2	2	2	2	2	2	1	2	2	1	2	2	2	1	2	2	2	2
JAX00450017	2	1	1	1	1	1	1	1	2	1	2	2	2	2	2	2	2	2	2	1	2	2	1	2	2	2	1	2	2	2	2
JAX00079435	2	1	1	1	1	1	1	1	2	1	2	2	2	2	2	2	2	1	2	1	2	2	1	2	2	2	1	2	2	2	2
JAX00188485	2	1	1	1	1	1	1	1	2	1	2	2	2	2	2	2	2	1	2	1	2	2	1	2	2	2	1	2	2	2	2
JAX00079775	1	2	2	1	1	2	1	1	1	1	2	2	1	2	2	1	2	2	2	2	2	2	2	2	2	2	2	2	2	2	2
JAX00079823	1	2	2	1	1	2	1	1	1	1	2	2	1	2	2	1	2	2	2	2	2	2	2	2	2	2	2	2	2	2	2
JAX00079917	1	2	2	1	1	1	1	1	1	1	2	2	1	2	2	1	2	2	2	2	2	2	2	2	2	2	2	2	2	2	2
CEL-18_5565618	1	2	2	1	1	1	1	1	1	1	2	2	1	2	2	1	2	2	2	2	2	2	2	2	2	2	2	2	2	2	2
JAX00451170	1	2	2	1	1	1	1	1	1	1	2	1	1	2	2	1	2	2	2	2	2	2	2	2	2	2	2	2	2	2	2
JAX00080252	1	2	2	1	1	1	1	1	1	1	2	1	1	2	2	1	2	2	2	2	2	2	2	2	2	2	2	2	2	2	2
JAX00451722	1	2	2	1	1	1	1	1	1	1	2	1	1	2	2	1	2	2	2	2	2	2	2	2	1	2	2	2	2	2	2
JAX00080660	1	2	2	1	1	1	1	1	1	1	2	1	1	2	2	1	2	2	2	2	2	2	2	2	1	2	2	2	2	2	2
JAX00188490	1	2	2	1	1	1	1	1	1	1	2	1	1	2	2	2	2	2	2	2	2	2	2	2	1	2	2	2	2	2	2
JAX00081397	1	2	2	1	1	1	1	1	1	1	2	1	1	2	2	2	2	2	2	2	2	2	2	2	1	2	2	2	2	2	2
JAX00454240	1	2	2	1	1	1	1	1	1	1	2	2	1	2	2	2	2	2	2	2	2	2	2	2	1	2	2	2	2	2	2
JAX00081531	1	2	2	1	1	1	1	1	1	1	2	2	1	2	2	2	2	2	2	2	2	2	2	2	1	2	2	2	2	2	2
JAX00455099	1	2	2	1	1	1	1	2	1	1	2	2	1	2	2	2	2	2	2	2	2	2	2	2	1	2	2	2	2	2	2
JAX00081870	1	2	2	1	1	1	1	2	1	1	2	2	1	2	2	2	2	2	2	2	2	2	2	2	1	2	2	2	2	2	2
JAX00455339	1	2	2	1	1	1	1	1	1	1	2	2	1	2	2	2	2	2	2	2	2	2	2	2	1	2	2	2	2	2	2
JAX00082056	1	2	2	1	1	1	1	1	1	1	2	2	1	2	2	2	2	2	2	2	2	2	2	2	1	2	2	2	2	2	2
JAX00082057	1	2	2	1	1	1	1	1	1	1	2	2	1	2	2	2	2	2	2	2	2	2	2	2	1	2	2	2	2	2	2
JAX00082074	1	2	2	1	1	1	1	1	1	1	2	2	1	2	2	2	2	2	2	2	2	2	2	2	1	2	2	2	2	2	2
JAX00455888	1	2	2	1	1	1	1	1	1	1	2	2	1	2	2	2	2	2	2	2	2	2	2	2	2	2	2	2	2	2	2
JAX00188501	1	2	2	1	1	1	1	1	1	1	2	2	1	2	2	2	2	2	2	2	2	2	2	2	2	2	2	2	2	2	2
JAX00456572	1	2	2	1	1	1	1	1	1	1	2	1	1	2	2	2	2	2	2	2	2	2	2	2	2	2	2	2	2	2	2
JAX00456868	1	2	2	1	1	1	1	1	1	1	2	1	1	2	2	2	2	2	2	2	2	2	2	2	2	2	2	2	2	2	2
JAX00456869	1	2	2	1	1	1	1	1	1	1	2	1	1	2	2	2	2	2	2	2	2	2	2	2	2	2	2	2	2	2	2
JAX00082746	1	2	2	1	1	1	1	1	1	1	2	1	1	2	2	2	2	2	2	2	2	2	2	2	2	2	2	2	2	2	2
JAX00457573	2	2	1	1	1	1	1	2	1	1	2	1	1	2	2	2	2	1	2	2	2	2	2	2	2	2	2	2	2	2	2
JAX00082990	2	2	1	1	1	1	1	2	1	1	2	1	1	2	2	2	2	1	2	2	2	2	2	2	2	2	2	2	2	2	2
JAX00082997	2	2	1	1	1	1	1	2	1	1	2	1	1	2	2	2	2	1	2	2	2	2	2	2	2	2	2	2	2	2	2
JAX00083035	2	2	1	1	1	1	1	2	1	1	2	1	1	2	2	2	2	1	2	2	2	2	2	2	2	2	2	2	2	2	2
JAX00083045	2	1	1	1	1	1	1	2	1	1	2	1	1	2	2	2	2	1	2	2	2	2	2	2	2	2	2	2	2	2	2
JAX00458854	2	1	1	1	1	1	1	2	1	1	2	1	1	2	2	2	2	1	2	2	2	2	2	2	2	2	2	2	2	2	2
JAX00188514	2	1	1	1	1	1	1	2	2	1	2	1	1	2	2	2	2	1	2	2	2	2	2	2	2	2	2	2	2	2	2
JAX00084257	2	1	1	1	1	1	1	2	2	1	2	1	1	2	2	2	2	1	2	2	2	2	2	2	2	2	2	2	2	2	2
JAX00084260	2	1	1	1	1	1	1	2	2	1	2	1	1	2	2	2	2	1	2	2	2	2	1	2	2	2	2	2	2	2	2
JAX00084446	2	1	1	1	1	1	1	2	2	1	2	1	1	2	2	2	2	1	2	2	2	2	1	2	2	2	2	2	2	2	2
JAX00462661	2	1	1	1	1	1	1	2	2	1	2	2	1	2	2	2	2	1	2	2	2	2	1	2	2	2	2	2	2	2	2
JAX00462806	2	1	1	1	1	1	1	2	2	1	2	2	1	2	2	2	2	1	2	2	2	2	1	2	2	2	2	2	2	2	2
JAX00084480	2	1	1	1	1	1	1	2	2	1	2	2	1	2	2	2	2	1	2	2	2	2	1	2	1	2	2	2	2	2	2
JAX00463940	2	1	1	1	1	1	1	2	2	1	2	2	1	2	2	2	2	1	2	2	2	2	1	2	1	2	2	2	2	2	2
JAX00463946	1	1	1	1	1	1	1	2	2	1	2	2	1	2	2	2	2	1	2	2	2	2	2	2	1	2	2	2	2	2	2
JAX00084769	1	1	1	1	1	1	1	2	2	1	2	2	1	2	2	2	2	1	2	2	2	2	2	2	1	2	2	2	2	2	2
JAX00084796	1	1	1	1	1	1	1	2	1	1	2	2	1	2	2	2	2	1	2	2	2	2	2	2	1	2	2	2	2	2	2
JAX00465657	1	1	1	1	1	1	1	2	1	1	2	2	1	2	2	2	2	1	2	2	2	2	2	2	1	2	2	2	2	2	2
JAX00465880	1	1	1	1	1	1	1	1	1	1	1	2	1	2	2	2	2	1	2	2	2	2	2	2	1	2	2	2	2	2	2
JAX00466119	1	1	1	1	1	1	1	1	1	1	1	2	1	2	2	2	2	1	2	2	2	2	2	2	1	2	2	2	2	2	2
JAX00085385	1	1	1	1	1	1	1	1	1	1	1	2	1	2	2	2	2	1	2	2	2	2	2	2	2	2	2	2	2	2	2
JAX00085440	1	1	1	1	1	1	1	1	1	1	1	2	1	2	2	2	2	1	2	2	2	2	2	2	2	2	2	2	2	2	2
JAX00085441	1	1	1	1	1	1	1	1	1	1	2	2	1	2	2	2	2	1	2	2	2	2	2	2	2	2	2	2	2	2	2
JAX00467103	1	1	1	1	1	1	1	1	1	1	2	2	1	2	2	2	2	1	2	2	2	2	2	2	2	2	2	2	2	2	2
JAX00085666	1	1	1	1	1	1	1	1	1	1	2	2	2	2	2	2	2	2	2	2	2	2	2	2	2	2	2	2	2	2	2
JAX00468530	1	1	1	1	1	1	1	1	1	1	2	2	2	2	2	2	2	2	2	2	2	2	2	2	2	2	2	2	2	2	2
JAX00086314	1	1	2	1	1	1	1	1	1	1	2	2	2	2	2	2	2	2	2	2	2	2	2	2	2	2	2	2	2	2	2
JAX00086358	1	1	2	1	1	1	1	1	1	1	2	2	2	2	2	2	2	2	2	2	2	2	2	2	2	2	2	2	2	2	2
JAX00086388	1	1	2	1	1	1	1	1	1	1	2	2	2	2	2	2	2	1	2	2	2	2	2	2	2	2	2	2	2	2	2
JAX00469331	1	1	2	1	1	1	1	1	1	1	2	2	2	2	2	2	2	1	2	2	2	2	2	2	2	2	2	2	2	2	2
JAX00086445	1	1	2	1	1	1	1	1	1	1	2	2	2	2	2	2	2	1	2	2	2	2	2	2	2	2	1	2	2	2	2
JAX00087022	1	1	2	1	1	1	1	1	1	1	2	2	2	2	2	2	2	1	2	2	2	2	2	2	2	2	1	2	2	2	2
JAX00087172	1	1	2	1	1	1	1	1	1	1	2	2	2	2	2	1	2	1	2	2	2	2	2	2	2	2	1	2	2	2	2
JAX00473417	1	1	2	1	1	1	1	1	1	1	2	2	2	2	2	1	2	1	2	2	2	2	2	2	2	2	1	2	2	2	2
JAX00087727	1	1	2	1	1	1	1	1	1	1	2	2	2	2	2	1	2	2	2	2	2	2	2	2	2	2	1	2	2	2	2
JAX00473855	1	1	2	1	1	1	1	1	1	1	2	2	2	2	2	1	2	2	2	2	2	2	2	2	2	2	1	2	2	2	2
JAX00473864	1	1	2	1	1	1	1	1	1	1	2	2	2	2	2	1	2	2	2	2	2	2	2	2	2	2	1	2	2	2	2
JAX00087981	1	1	2	1	1	1	1	1	1	1	2	2	2	2	2	1	2	2	2	2	2	2	2	2	2	2	1	2	2	2	2
JAX00087983	1	1	1	1	1	1	1	1	1	1	2	2	2	2	2	1	2	2	2	2	2	2	2	2	2	2	1	2	2	2	2
JAX00088050	1	1	1	1	1	1	1	1	1	1	2	2	2	2	2	1	2	2	2	2	2	2	2	2	2	2	1	2	2	2	2
JAX00088051	1	1	1	1	1	1	1	1	1	1	2	2	2	1	2	1	2	2	2	2	2	2	2	2	2	2	1	2	2	2	2
JAX00474872	1	1	1	1	1	1	1	1	1	1	2	2	2	1	2	1	2	2	2	2	2	2	2	2	2	2	1	2	2	2	2
JAX00088132	1	1	1	1	1	2	1	1	1	1	2	2	2	1	2	1	2	2	2	2	2	2	2	2	2	2	1	2	2	2	2
JAX00475107	1	1	1	1	1	2	1	1	1	1	2	2	2	1	2	1	2	2	2	2	2	2	2	2	2	2	1	2	2	2	2
JAX00475116	2	1	1	1	1	2	1	1	1	1	2	2	2	1	2	1	2	2	2	2	2	2	2	2	2	2	1	2	2	2	2
JAX00476553	2	1	1	1	1	2	1	1	1	1	2	2	2	1	2	1	2	2	2	2	2	2	2	2	2	2	1	2	2	2	2
JAX00088765	2	2	1	1	1	2	1	1	1	1	2	2	2	1	2	1	2	2	2	2	2	2	2	2	2	2	1	2	2	2	2
JAX00476860	2	2	1	1	1	2	1	1	1	1	2	2	2	1	2	1	2	2	2	2	2	2	2	2	2	2	1	2	2	2	2
JAX00088880	2	2	1	1	1	2	1	1	1	1	2	2	2	2	2	1	2	2	2	2	2	2	2	2	2	2	1	2	2	2	2
D19MIT119	2	2	1	1	1	2	1	1	1	1	2	2	2	2	2	1	2	2	2	2	2	2	2	2	2	2	1	2	2	2	2
D19MIT100	2	2	1	1	1	2	1	1	1	1	2	2	2	2	2	1	2	2	2	2	2	2	2	2	2	2	1	2	2	2	2
JAX00478462	2	2	1	1	1	2	1	1	1	1	2	2	2	2	2	1	2	2	2	2	2	2	2	2	2	2	1	2	2	2	2
JAX00478467	2	2	1	1	1	2	1	1	1	1	2	2	2	2	2	1	2	2	2	2	2	2	2	2	2	2	1	2	1	2	2
JAX00089452	2	2	1	1	1	2	1	1	1	1	2	2	2	2	2	1	2	2	2	2	2	2	2	2	2	2	1	2	1	2	2
JAX00089455	2	2	1	1	1	2	1	1	1	1	1	2	2	2	2	1	2	2	2	2	2	2	2	2	2	2	1	2	1	2	2
JAX00089635	2	2	1	1	1	2	1	1	1	1	1	2	2	2	2	1	2	2	2	2	2	2	2	2	2	2	1	2	1	2	2
JAX00089638	2	2	1	1	1	2	1	1	1	1	1	2	2	2	2	1	2	2	2	2	2	1	2	2	2	2	1	2	1	2	2
JAX00089701	2	2	1	1	1	2	1	1	1	1	1	2	2	2	2	1	2	2	2	2	2	1	2	2	2	2	1	2	1	2	2
JAX00089745	2	2	1	1	1	2	1	1	1	1	1	2	2	2	2	1	2	2	2	2	2	1	2	2	2	2	1	2	2	2	2
JAX00090020	2	2	1	1	1	2	1	1	1	1	1	2	2	2	2	1	2	2	2	2	2	1	2	2	2	2	1	2	2	2	2
JAX00090037	2	2	1	1	1	2	1	1	1	1	1	2	1	2	2	1	2	2	2	2	2	1	2	2	2	2	1	2	2	2	2
JAX00090047	2	2	1	1	1	2	1	1	1	1	1	2	1	2	2	1	2	2	2	2	2	1	2	2	2	2	1	2	2	2	2
JAX00480313	2	2	1	1	1	2	1	1	1	1	1	2	1	2	2	1	2	2	2	2	2	1	2	2	2	2	2	2	2	2	2
JAX00090068	2	2	1	1	1	2	1	1	1	1	1	2	1	2	2	1	2	2	2	2	2	1	2	2	2	2	2	2	2	2	2
JAX00480334	2	2	1	1	1	2	1	1	1	1	2	2	1	2	2	1	2	2	2	2	2	1	2	2	2	2	2	2	2	2	2
JAX00188647	2	2	1	1	1	2	1	1	1	1	2	2	1	2	2	1	2	2	2	2	2	1	2	2	2	2	2	2	2	2	2
JAX00480407	2	2	1	1	1	2	1	1	1	1	2	2	1	2	2	1	2	2	2	2	2	2	2	2	2	2	2	2	2	2	2
rs13483682	2	2	1	1	1	2	1	1	1	1	2	2	1	2	2	1	2	2	2	2	2	2	2	2	2	2	2	2	2	2	2
JAX00090188	2	2	1	1	1	2	1	1	1	1	2	2	1	2	2	1	2	2	2	2	2	2	2	2	2	2	2	2	1	2	2
JAX00188649	2	2	1	1	1	2	1	1	1	1	2	2	1	2	2	1	2	2	2	2	2	2	2	2	2	2	2	2	1	2	2
JAX00090284	2	2	1	1	1	2	1	1	1	1	2	2	1	2	2	1	2	2	2	2	2	1	2	2	2	2	2	2	1	2	2
JAX00090301	2	2	1	1	1	2	1	1	1	1	2	2	1	2	2	1	2	2	2	2	2	1	2	2	2	2	2	2	1	2	2
JAX00188651	2	1	1	1	1	2	1	1	1	1	2	2	1	2	2	1	2	2	2	2	2	1	2	2	2	2	2	2	1	2	2
JAX00188652	2	1	1	1	1	2	1	1	1	1	2	2	1	2	2	1	2	2	2	2	2	1	2	2	2	2	2	2	1	2	2
JAX00090419	2	1	1	1	1	2	1	1	1	1	2	2	1	2	2	1	2	2	2	2	2	1	2	2	2	2	2	2	2	2	2
JAX00481811	2	1	1	1	1	2	1	1	1	1	2	2	1	2	2	1	2	2	2	2	2	1	2	2	2	2	2	2	2	2	2
JAX00090539	2	1	1	1	1	2	1	1	1	1	2	2	2	2	2	1	2	2	2	2	2	1	2	2	2	2	2	2	2	2	2
JAX00482022	2	1	1	1	1	2	1	1	1	1	2	2	2	2	2	1	2	2	2	2	2	1	2	2	2	2	2	2	2	2	2
JAX00176641	1	1	1	1	1	1	1	1	1	1	2	2	2	2	2	2	2	2	2	2	2	2	2	2	2	2	2	2	2	2	2
rs13483724	1	1	1	1	1	1	1	1	1	1	2	2	2	2	2	2	2	2	2	2	2	2	2	2	2	2	2	2	2	2	2
gnfX.023.543	1	1	1	1	2	1	1	1	1	1	2	2	2	2	2	2	2	2	2	2	2	2	2	2	2	2	2	2	2	2	2
JAX00711574	1	1	1	1	2	1	1	1	1	1	2	2	2	2	2	2	2	2	2	2	2	2	2	2	2	2	2	2	2	2	2
JAX00179101	1	1	1	1	1	1	1	1	1	1	2	2	2	2	2	2	2	2	2	2	2	2	2	2	2	2	2	2	2	2	2
rs13483756	1	1	1	1	1	1	1	1	1	1	2	2	2	2	2	2	2	2	2	2	2	2	2	2	2	2	2	2	2	2	2
JAX00712115	1	1	1	1	1	2	1	1	1	1	2	2	2	2	2	2	2	2	2	2	2	2	2	2	2	2	2	2	2	2	2
JAX00180191	1	1	1	1	1	2	1	1	1	1	2	2	2	2	2	2	2	2	2	2	2	2	2	2	2	2	2	2	2	2	2
JAX00180206	1	1	1	1	2	2	1	1	1	1	2	2	2	2	2	2	2	2	2	2	2	2	2	2	2	2	2	2	2	2	2
JAX00713428	1	1	1	1	2	2	1	1	1	1	2	2	2	2	2	2	2	2	2	2	2	2	2	2	2	2	2	2	2	2	2
JAX00180400	1	1	1	1	2	2	1	1	1	1	2	2	2	2	2	2	2	2	2	2	2	2	2	2	2	2	1	2	2	2	2
JAX00180888	1	1	1	1	2	2	1	1	1	1	2	2	2	2	2	2	2	2	2	2	2	2	2	2	2	2	1	2	2	2	2
JAX00180981	1	1	1	1	2	2	1	1	1	1	2	2	2	2	2	2	2	2	2	2	2	2	2	2	2	2	2	2	2	2	2
JAX00181487	1	1	1	1	2	2	1	1	1	1	2	2	2	2	2	2	2	2	2	2	2	2	2	2	2	2	2	2	2	2	2
JAX00181490	1	1	1	1	2	2	1	1	1	1	2	2	2	2	2	2	2	2	2	2	2	2	2	2	2	2	2	1	2	2	2
JAX00182160	1	1	1	1	2	2	1	1	1	1	2	2	2	2	2	2	2	2	2	2	2	2	2	2	2	2	2	1	2	2	2
JAX00182162	1	1	1	1	2	2	1	2	1	1	2	2	2	2	2	2	2	2	2	1	2	2	2	2	2	2	2	1	2	2	2
JAX00182606	1	1	1	1	2	2	1	2	1	1	2	2	2	2	2	2	2	2	2	1	2	2	2	2	2	2	2	1	2	2	2
JAX00182645	1	1	1	1	2	2	1	2	1	1	2	2	2	2	2	2	2	2	2	1	2	2	2	1	2	2	2	1	2	2	2
CEL-X_91222960	1	1	1	1	2	2	1	2	1	1	2	2	2	2	2	2	2	2	2	1	2	2	2	1	2	2	2	1	2	2	2
JAX00182719	1	1	1	1	2	2	1	2	1	1	2	2	2	2	2	2	2	2	2	1	2	2	2	1	2	2	2	2	2	2	2
JAX00182788	1	1	1	1	2	2	1	2	1	1	2	2	2	2	2	2	2	2	2	1	2	2	2	1	2	2	2	2	2	2	2
JAX00182897	1	2	1	1	2	2	1	2	1	1	2	2	2	2	2	2	2	2	2	1	2	2	2	1	2	2	2	2	2	2	2
JAX00182935	1	2	1	1	2	2	1	2	1	1	2	2	2	2	2	2	2	2	2	1	2	2	2	1	2	2	2	2	2	2	2
JAX00182956	1	2	1	1	2	2	1	2	1	1	2	2	2	2	2	2	2	2	2	1	2	2	2	1	2	2	2	1	2	2	2
rs13483926	1	2	1	1	2	2	1	2	1	1	2	2	2	2	2	2	2	2	2	1	2	2	2	1	2	2	2	1	2	2	2
JAX00183165	1	2	1	1	2	2	1	2	1	1	2	2	2	2	2	2	2	2	2	1	2	2	2	1	2	2	2	1	2	2	2
JAX00183314	1	2	1	1	2	2	1	2	1	1	2	2	2	2	2	2	2	2	2	1	2	2	2	1	2	2	2	1	2	2	2
JAX00183345	1	2	1	1	2	2	1	2	1	1	2	2	2	2	2	2	2	2	2	2	2	2	2	1	2	2	2	1	2	2	2
JAX00184359	1	2	1	1	2	2	1	2	1	1	2	2	2	2	2	2	2	2	2	2	2	2	2	1	2	2	2	1	2	2	2
JAX00184505	1	2	1	1	1	2	1	1	1	1	2	2	2	2	2	2	2	2	2	2	2	2	2	1	2	2	2	1	2	2	2
JAX00718879	1	2	1	1	1	2	1	1	1	1	2	2	2	2	2	2	2	2	2	2	2	2	2	1	2	2	2	1	2	2	2
JAX00718888	1	1	1	1	1	2	1	1	1	1	2	2	2	2	2	2	2	2	2	2	2	2	2	1	2	2	2	1	2	2	1
DXMIT79	1	1	1	1	1	2	1	1	1	1	2	2	2	2	2	2	2	2	2	2	2	2	2	1	2	2	2	1	2	2	1
DXMIT132	1	1	1	1	1	2	1	1	1	1	2	2	1	2	2	2	2	2	2	2	2	2	2	1	2	2	2	2	2	2	1
JAX00185633	1	1	1	1	1	2	1	1	1	1	2	2	1	2	2	2	2	2	2	2	2	2	2	1	2	2	2	2	2	2	1
JAX00185671	1	1	1	1	1	2	1	1	1	1	2	2	1	2	2	2	2	2	2	2	2	2	2	1	2	2	2	2	2	2	2
JAX00185733	1	1	1	1	1	2	1	1	1	1	2	2	1	2	2	2	2	2	2	2	2	2	2	1	2	2	2	2	2	2	2
DXMIT197	1	1	1	1	1	2	1	1	1	1	2	2	1	2	2	2	2	2	2	2	2	2	2	1	2	2	2	2	2	2	2
DXMIT186	1	1	1	1	1	1	1	1	1	1	2	2	1	2	2	1	2	2	2	1	2	2	2	1	2	2	2	2	2	1	2
JAX00722882	1	1	1	1	1	1	1	1	1	1	2	2	1	2	2	1	2	2	2	1	2	2	2	1	2	2	2	2	2	1	2
JAX00187005	1	1	2	1	1	1	1	1	1	1	2	2	1	2	2	1	1	2	2	1	2	2	2	2	2	2	2	2	2	1	2
gnfX.146.867	1	1	2	1	1	1	1	1	1	1	2	2	1	2	2	1	1	2	2	1	2	2	2	2	2	2	2	2	2	1	2
JAX00187059	1	1	2	1	1	1	1	1	1	1	2	2	1	2	2	1	1	2	1	1	2	2	2	2	2	2	2	2	2	1	2

## Sheet: Baseline
AcB61	AcB52	AcB54	AcB62	AcB51	AcB55	AcB58	AcB53	AcB57	AcB65	BcA80	BcA66	BcA81	BcA74	BcA82	BcA68	BcA72	BcA76	BcA84	BcA70	BcA85	BcA69	BcA78	BcA75	BcA86	BcA87	BcA67	BcA73	BcA77	BcA71	BcA79
226.429	89.1429	69.5	176.429	212.857	67.0714	25.0714	167.857	56.5	75.3571	25	34.7857	73.9286	344.286	16.9286	62.4286	161.429	115.286	24	250.714	5.18571	63	37	21.8571	17.0714	292.143	32.2857	14.3286	82.6429	11.9286	23.2143
152.857	61.9286	88.5714	120.071	142.643	97.5714	29.7143	59.3571	210.714	12.3286	8.37143	71.3571	64.7857	290.714	14.8571	82.4286	165	118.571	18.0714	250.714	2.76429	102.786	19.7143	20.8571	29.2143	341.429	68.3571	6.67857	108.357	32.1429	28.8571
212.857	150.714	58.2857	74.7143	157.143	88.4286	31.7857	75.7857	168.571	52.5	30.5	195.714	116.857	313.571	21.7143	92.0714	220	66.6429	14.5786	184.286	5.03571	21.9286	20.5714	19.4286	8.78571	280.714	25.2143	9.35714	134.5	18.6429	113.643
137.429	189.286	76.3571	105.5	207.857	30	19.1429	83.2143	626.429	44.5	3.92143	31.6429	64.5		9.87143	148.786	86.5	88.0714	48.8571	176.429		60.3571	55.8571	23.2143	43.7857	277.857	23.6429	10.7214	113.286	15.1643	64
193.571	144.286	88.7857	128.071	165	72.2857	22	83.3571	218.571	32.7143	7.74286	66.7143	84.2857		13.2643	169.286	121.929	105.5	19.3571	209.286		42.5	33.4286	21.2857	15.6429	133.5	18.7857	14.35	74.7143	13.0071	57.6429
164.286	200	36.4286	151.429	178.571	58.5	32.1429	85.9286	611.429	60.3571	13.5571	22.9286	138.429		33		89.3571	150.071	26.7857	82.5714		25.0714	43.1429		19.4286	64.6429	50.0714	9.37143	53.2857	13.6429	54
170	61.3571	35.5714	93.7857	187.429	42.5714	21.3571	97.5	385	112.5	9.09286	21.8571	80.7143		26.2143		200.714	48.9286	45.2143	78.3571		65.6429	25.4286		19.1429	78.3571	25.5714	5.38571	80.8571	27.6429	130.857
206.429	57.0714	55.5		126.786	44.7143	20.8571	62.5	117.571	77.5714	8.82857	17.4286					125.571		33	68.7857		68.2857			67.9286	49.2143	76.6429	14.9286	118.571	10.8571	95.4286
254.286	164.286	59.9286		125.857	47.6429	16.5714	181.429	192.143	28.5	69.0714	15.6643					235.714		47	139					35.6429	174.286	74		110	42.5
239.286	107.786	46.1429		98.9286	44.8571	30.5	185.714	65.7857	16	37.5714	36.7143					237.857		31.5	244.286					41.2857		74.6429		75.7143	19
274.286	152.143	28.7857		150	45.1429		180	146.214	126.286	29.9286	22.7857					212.143		75.5	128.786					25.6429				46.2857	17.2143
164.143	129.714	53.7857		220.714	39.3571		181.429	515.714	134.429	65.9286	34					207.857		28.4286	107.571					22.5				108.714	49.1429
163.571		68.5714			134.857		176.429	617.857		38.6429	76.4286					172.857		68.7143	165.714					16.2143					41.7143
					48.7857		179.286	485		80.2143	31.8571								117.143					36.5714					16.5714
					117.571		130.643	373.571		42.8571	48.3329								191.429					29.8571					33
					55.0714		114.679	382.143		25.1429	73.1429								0
							199.286	429.286			95.2143								0
							185.714	350.714
							217.143	310.714
								285

## Sheet: PBS
AcB61	AcB52	AcB54	AcB62	AcB51	AcB55	AcB58	AcB53	AcB57	AcB65	BcA80	BcA66	BcA81	BcA74	BcA82	BcA68	BcA72	BcA76	BcA84	BcA70	BcA85	BcA69	BcA78	BcA75	BcA86	BcA87	BcA67	BcA73	BcA77	BcA71	BcA79
1115	786	2480	896	1715	2580	651.5	2005	3010	1115	112.5	368.25	1255	3355	311	1165	1745	1870	904	6900	36.45	840	926	223.5	466	1465	1075	85.1	457	315.5	254.5
1600	936	2880	1080	1595	1975	750	1530	1655	692.5	237	673	1740	5475	299.5	1660	1935	795.5	363	2590	34.2	570.5	602	224	655.5	1615	1031.5	115	1120	224.5	396.5
1110	1265	2260	1330	1400	4285	368.5	1905	2655	558	740.5	456	762	2460	403	466.5	2585	690.5	1570	3680	65.4	611	366.75	303	415	1670	1230	37.65	328.5	156.5	184.5
3762.5	695.5	1800		3440	2655	376	2180	2970	1525	98.75	547.5		3400	201.25	385	2480	853	763	2490	41.1	1199	570.25		405.25	2440	1365	98.4	879		151
2405	2025	4955		3140	2780	339.5	2385	3260		424.5	474.5			902	487.5	1555		321	4800	55.1	1505	222		1190		2380	48.1	733		594.5
3120		3215		1960	1290					1275				1108.75				218			395			944				572
		1815			4350					199											939.5			2630
		2170			3665																			1110
		4135

## Sheet: OVA
AcB61	AcB52	AcB54	AcB62	AcB51	AcB55	AcB58	AcB53	AcB57	AcB65	BcA80	BcA66	BcA81	BcA74	BcA82	BcA68	BcA72	BcA76	BcA84	BcA70	BcA85	BcA69	BcA78	BcA75	BcA86	BcA87	BcA67	BcA73	BcA77	BcA71	BcA79
3125	2480	3500	1240	1960	5570	476.5	3020	4790	2000	1045	481	2645	8470	1019.5	1690	1650	2200	582	3040	61.75	1082	143.5	239.5	154	1785	3415	130.5	418.5	208	280
3995	2420	2770	1490	6110	6085	501	5720	8010	1605	162.5	350	3325	3910	399.333	2600	888.5	911	695	2195	115	510	778	540	204.5	2500	529.5	141	529	328	250.5
2385	1945	4070	906	1740	2910	889	3695	1400	1855	167	265	3080	6020	633.5	2205	1063	2030	445.5	3330	35.3	543	352	338.5	58.05	1425	1460	330	514.5	269	350.5
2065	1665	7050	1960	4470	3110		2900			592	1020.25	2385		858.5	387	2215	1200	368.5	4345		1235	154.325	262.5	157.5	1445	891	80.3	742.5	190.5	397.5
3760	1960	6480	2185	2915	9820		6085			238.333	800	1525		237	627.5	1260		467			423.5	485		90.6	2076.67			281
5600	2370	5835		4015	2295		4050			449.5		1340						368			507				1360
		5280			3615
		8015			2785
		6460
		7470
